# Supplementary material for: Bis[1,3-bis­(2-cyano­phen­yl)triazenido]mercury(II)
Source: Acta Crystallogr Sect E Struct Rep Online. 2009 Sep 9;65(Pt 10):m1185–6. doi: 10.1107/S1600536809035326 (PMC2970218; doi:10.1107/S1600536809035326)
Supplement: Supplementary file 1 [file e-65-m1185-sup1.cif]

##############################################################################
###                                                                        ###
###        Electronic paper (Acta Crystallographica Section E)             ###
###                                                                        ###
##############################################################################
#                                                                            #
# This CIF contains the data in a paper accepted for publication in Acta     #
# Crystallographica Section E. It conforms to the requirements of Notes      #
# for Authors for Section E, and has been peer reviewed under the auspices   #
# of the IUCr Commission on Journals.                                        #
#                                                                            #
# Full details of the Crystallographic Information File format               #
# are given in the paper "The Crystallographic Information File (CIF):       #
# a New Standard Archive File for Crystallography" by S. R. Hall, F. H.      #
# Allen and I. D. Brown [Acta Cryst. (1991), A47, 655-685].                  #
#                                                                            #
# The current version of the core CIF dictionary is obtainable from          #
# ftp://ftp.iucr.org/pub/cif_core.dic. The current version number is 2.4.    #
#                                                                            #
# Software is freely available for graphical display of the structure(s) in  #
# this CIF.  For information consult the CIF home page http://www.iucr.org/  #
# cif/home.html                                                              #
#                                                                            #
# This file may be used for bona fide research purposes within the           #
# scientific community so long as proper attribution is given to the journal # 
# article from which it was obtained.                                        #
#                                                                            #
##############################################################################
                                             
data_I
_audit_creation_method     SHELXL-97
_chemical_name_systematic
;
Bis[1,3-bis(2-cyanophenyl)triazenido]mercury(II)
;
_chemical_name_common     ?
_chemical_formula_moiety     'C28 H16 Hg N10'
_chemical_formula_sum     'C28 H16 Hg N10'
_chemical_formula_iupac     '[Hg (C14 H8 N5)2]'
_chemical_formula_weight     693.50
_chemical_melting_point     ?
_symmetry_cell_setting     monoclinic
_symmetry_space_group_name_H-M     'C 2/c'
_symmetry_space_group_name_Hall     '-C 2yc'
loop_
    _symmetry_equiv_pos_as_xyz
    'x, y, z'
    '-x, y, -z+1/2'
    'x+1/2, y+1/2, z'
    '-x+1/2, y+1/2, -z+1/2'
    '-x, -y, -z'
    'x, -y, z-1/2'
    '-x+1/2, -y+1/2, -z'
    'x+1/2, -y+1/2, z-1/2'
_cell_length_a     23.0721(12)
_cell_length_b     7.7307(4)
_cell_length_c     15.6680(8)
_cell_angle_alpha     90.00
_cell_angle_beta     110.4810(10)
_cell_angle_gamma     90.00
_cell_volume     2617.9(2)
_cell_formula_units_Z     4
_cell_measurement_reflns_used     3560
_cell_measurement_theta_min     2.76
_cell_measurement_theta_max     30.10
_cell_measurement_temperature     100(2)
_exptl_crystal_description     plate
_exptl_crystal_colour     orange
_exptl_crystal_size_max     0.21
_exptl_crystal_size_mid     0.20
_exptl_crystal_size_min     0.08
_exptl_crystal_density_diffrn     1.759
_exptl_crystal_density_meas     ?
_exptl_crystal_density_method     'not measured'
_exptl_crystal_F_000     1336
_exptl_absorpt_coefficient_mu     5.917
_exptl_absorpt_correction_type     multi-scan
_exptl_absorpt_process_details     '(SADABS; Bruker, 2005)'
_exptl_absorpt_correction_T_min     0.296
_exptl_absorpt_correction_T_max     0.629
_exptl_special_details
;
^1^H NMR and ^13^C NMR of the free ligand and the title compound
were recorded in DMSO as solvent:
For the free ligand, hydrogen atoms of the aromatic ring
appear at \d = 7.27--7.86 ppm (4H) and hydrogen atom of NH
group appears at \d = 13.45 ppm (1H); in ^13^C NMR we have
resonances at 118, 124, 128, 133, 134 and 135 ppm which
belong to the carbon atoms of aromatic ring.
In ^1^H NMR spectra of the title complex, the resonance for the
hydrogen atom of NH group has completely disappeared and the
hydrogen atoms of aromatic ring now appear at \d = 7.27--7.86 ppm (4H);
in ^13^C NMR spectra, carbon atoms of aromatic ring have resonances
at 103, 118, 120, 125, 133 and 149 ppm. These data support the
structure presented in this article.
;
_diffrn_ambient_temperature     100(2)
_diffrn_radiation_type     MoK\a
_diffrn_radiation_wavelength     0.71073
_diffrn_radiation_source     'fine-focus sealed tube'
_diffrn_radiation_monochromator     graphite
_diffrn_measurement_device_type     'Bruker APEXII CCD area-detector'
_diffrn_measurement_method     \w
_diffrn_detector_area_resol_mean     ?
_diffrn_reflns_number     15538
_diffrn_reflns_av_R_equivalents     0.0444
_diffrn_reflns_av_sigmaI/netI     0.0366
_diffrn_reflns_theta_min     1.88
_diffrn_reflns_theta_max     29.00
_diffrn_reflns_theta_full     29.00
_diffrn_measured_fraction_theta_max     0.999
_diffrn_measured_fraction_theta_full     0.999
_diffrn_reflns_limit_h_min     -31
_diffrn_reflns_limit_h_max     31
_diffrn_reflns_limit_k_min     -10
_diffrn_reflns_limit_k_max     10
_diffrn_reflns_limit_l_min     -21
_diffrn_reflns_limit_l_max     21
_diffrn_standards_number     ?
_diffrn_standards_interval_count     ?
_diffrn_standards_interval_time     ?
_diffrn_standards_decay_%     ?
_refine_special_details
;
Refinement of <i>F</i>^2^ against ALL reflections. The weighted <i>R</i>-factor
<i>wR</i> and goodness of fit <i>S</i> are based on <i>F</i>^2^, conventional
<i>R</i>-factors <i>R</i> are based on <i>F</i>, with <i>F</i> set to zero for
negative <i>F</i>^2^. The threshold expression of <i>F</i>^2^ >
\s(<i>F</i>^2^) is used only for calculating <i>R</i>-factors(gt) <i>etc</i>.
and is not relevant to the choice of reflections for refinement.
<i>R</i>-factors based on <i>F</i>^2^ are statistically about twice as large
as those based on <i>F</i>, and <i>R</i>- factors based on ALL data will be
even larger.
;
_reflns_number_total     3479
_reflns_number_gt     2876
_reflns_threshold_expression     I>2\s(I)
_refine_ls_structure_factor_coef     Fsqd
_refine_ls_matrix_type     full
_refine_ls_R_factor_all     0.0476
_refine_ls_R_factor_gt     0.0344
_refine_ls_wR_factor_gt     0.0783
_refine_ls_wR_factor_ref     0.0854
_refine_ls_goodness_of_fit_ref     0.993
_refine_ls_restrained_S_all     0.993
_refine_ls_number_reflns     3479
_refine_ls_number_parameters     183
_refine_ls_number_restraints     0
_refine_ls_hydrogen_treatment     constr
_refine_ls_weighting_scheme     calc
_refine_ls_weighting_details
                'calc w=1/[\s^2^(Fo^2^)+(0.04P)^2^+7P] where P=(Fo^2^+2Fc^2^)/3'
_atom_sites_solution_hydrogens     geom
_atom_sites_solution_primary     direct
_atom_sites_solution_secondary     difmap
_refine_ls_shift/su_max     0.001
_refine_ls_shift/su_mean     0.000
_refine_diff_density_max     2.670
_refine_diff_density_min     -1.120
_refine_ls_extinction_method     none
_refine_ls_extinction_coef     ?
loop_
    _atom_type_symbol
    _atom_type_description
    _atom_type_scat_dispersion_real
    _atom_type_scat_dispersion_imag
    _atom_type_scat_source
    'C' 'C' 0.0033 0.0016
                         'International Tables Vol C Tables 4.2.6.8 and 6.1.1.4'
    'H' 'H' 0.0000 0.0000
                         'International Tables Vol C Tables 4.2.6.8 and 6.1.1.4'
    'N' 'N' 0.0061 0.0033
                         'International Tables Vol C Tables 4.2.6.8 and 6.1.1.4'
    'Hg' 'Hg' -2.3894 9.2266
                         'International Tables Vol C Tables 4.2.6.8 and 6.1.1.4'
_computing_data_collection     'APEX2 (Bruker, 2005)'
_computing_cell_refinement     'SAINT (Bruker, 2005)'
_computing_data_reduction     'SAINT (Bruker, 2005)'
_computing_structure_solution     'SHELXS97 (Sheldrick, 2008)'
_computing_structure_refinement     'SHELXL97 (Sheldrick, 2008)'
_computing_molecular_graphics     'SHELXTL (Sheldrick, 2008)'
_computing_publication_material     'SHELXTL (Sheldrick, 2008)'
loop_
    _atom_site_type_symbol
    _atom_site_label
    _atom_site_fract_x
    _atom_site_fract_y
    _atom_site_fract_z
    _atom_site_U_iso_or_equiv
    _atom_site_adp_type
    _atom_site_calc_flag
    _atom_site_refinement_flags
    _atom_site_occupancy
    _atom_site_disorder_assembly
    _atom_site_disorder_group
    Hg Hg1 0.467164(12) 0.37562(3) 0.213648(18) 0.01852(8) Uani d P 0.3811(7) .
                                                                               .
    Hg Hg2 0.5000 0.44451(8) 0.2500 0.01852(8) Uani d SP 0.2378(7) . .
    C C1 0.46005(11) 0.2107(3) 0.02350(18) 0.0190(5) Uani d . 1 . .
    C C2 0.40569(13) 0.1222(4) 0.0192(2) 0.0256(6) Uani d . 1 . .
    C C3 0.37257(13) 0.0268(4) -0.0586(2) 0.0313(7) Uani d . 1 . .
    H H3A 0.3360 -0.0328 -0.0611 0.038 Uiso calc R 1 . .
    C C4 0.39267(15) 0.0190(4) -0.1315(2) 0.0337(7) Uani d . 1 . .
    H H4A 0.3703 -0.0458 -0.1842 0.040 Uiso calc R 1 . .
    C C5 0.44625(14) 0.1073(4) -0.1270(2) 0.0288(6) Uani d . 1 . .
    H H5A 0.4600 0.1022 -0.1774 0.035 Uiso calc R 1 . .
    C C6 0.48006(12) 0.2024(4) -0.05072(18) 0.0215(5) Uani d . 1 . .
    H H6A 0.5165 0.2615 -0.0491 0.026 Uiso calc R 1 . .
    C C7 0.62706(12) 0.5268(3) 0.19697(18) 0.0183(5) Uani d . 1 . .
    C C8 0.65811(13) 0.6146(4) 0.27876(19) 0.0216(5) Uani d . 1 . .
    C C9 0.71486(13) 0.6961(4) 0.2931(2) 0.0256(6) Uani d . 1 . .
    H H9A 0.7353 0.7553 0.3487 0.031 Uiso calc R 1 . .
    C C10 0.74111(13) 0.6907(4) 0.2268(2) 0.0269(6) Uani d . 1 . .
    H H10A 0.7797 0.7459 0.2364 0.032 Uiso calc R 1 . .
    C C11 0.71085(13) 0.6038(4) 0.1457(2) 0.0244(6) Uani d . 1 . .
    H H11A 0.7290 0.6007 0.0999 0.029 Uiso calc R 1 . .
    C C12 0.65480(12) 0.5218(4) 0.13037(18) 0.0199(5) Uani d . 1 . .
    H H12A 0.6351 0.4620 0.0747 0.024 Uiso calc R 1 . .
    C C13 0.38358(14) 0.1295(4) 0.0939(3) 0.0359(8) Uani d . 1 . .
    C C14 0.63072(15) 0.6272(4) 0.3485(2) 0.0287(6) Uani d . 1 . .
    N N1 0.49222(10) 0.2999(3) 0.10491(16) 0.0209(5) Uani d . 1 . .
    N N2 0.54323(10) 0.3720(3) 0.10789(15) 0.0192(5) Uani d . 1 . .
    N N3 0.56967(10) 0.4507(3) 0.18522(15) 0.0189(5) Uani d . 1 . .
    N N4 0.36490(15) 0.1358(5) 0.1528(3) 0.0531(9) Uani d . 1 . .
    N N5 0.60964(15) 0.6392(4) 0.4044(2) 0.0416(7) Uani d . 1 . .
loop_
    _atom_site_aniso_label
    _atom_site_aniso_U_11
    _atom_site_aniso_U_22
    _atom_site_aniso_U_33
    _atom_site_aniso_U_12
    _atom_site_aniso_U_13
    _atom_site_aniso_U_23
    Hg1 0.01873(13) 0.01983(13) 0.02026(13) -0.00001(10) 0.01092(9) -0.00188(10)
    Hg2 0.01873(13) 0.01983(13) 0.02026(13) -0.00001(10) 0.01092(9) -0.00188(10)
    C1 0.0150(12) 0.0155(12) 0.0251(13) 0.0019(10) 0.0053(10) 0.0025(10)
    C2 0.0172(13) 0.0223(14) 0.0358(16) 0.0018(11) 0.0074(11) 0.0029(12)
    C3 0.0189(14) 0.0213(15) 0.0452(18) -0.0002(11) 0.0005(13) 0.0025(13)
    C4 0.0314(16) 0.0237(15) 0.0330(17) 0.0033(12) -0.0052(13) -0.0015(12)
    C5 0.0332(16) 0.0246(15) 0.0239(14) 0.0079(12) 0.0040(12) 0.0015(11)
    C6 0.0206(13) 0.0160(12) 0.0265(14) 0.0048(10) 0.0065(11) 0.0036(11)
    C7 0.0154(12) 0.0180(12) 0.0210(12) 0.0014(9) 0.0058(10) 0.0033(10)
    C8 0.0237(13) 0.0199(13) 0.0208(13) 0.0030(10) 0.0073(11) 0.0030(10)
    C9 0.0232(14) 0.0235(14) 0.0252(14) -0.0004(11) 0.0022(11) -0.0012(11)
    C10 0.0156(13) 0.0256(14) 0.0374(16) 0.0002(11) 0.0065(12) 0.0041(13)
    C11 0.0217(13) 0.0246(15) 0.0316(15) 0.0025(11) 0.0152(12) 0.0040(11)
    C12 0.0169(12) 0.0222(14) 0.0216(13) 0.0020(10) 0.0080(10) 0.0029(10)
    C13 0.0229(15) 0.0358(18) 0.052(2) -0.0071(13) 0.0167(15) 0.0026(15)
    C14 0.0357(16) 0.0265(15) 0.0241(14) -0.0007(13) 0.0106(13) -0.0005(12)
    N1 0.0177(11) 0.0189(11) 0.0291(12) -0.0018(9) 0.0120(9) -0.0014(9)
    N2 0.0177(10) 0.0186(11) 0.0220(11) 0.0002(9) 0.0080(9) 0.0024(9)
    N3 0.0193(11) 0.0187(11) 0.0209(11) -0.0009(9) 0.0098(9) -0.0006(9)
    N4 0.0406(18) 0.064(2) 0.067(2) -0.0130(16) 0.0348(17) -0.0032(18)
    N5 0.0542(19) 0.0458(18) 0.0313(15) -0.0025(14) 0.0231(14) -0.0045(13)
_geom_special_details
;
All e.s.d.'s (except the e.s.d. in the dihedral angle between two l.s. planes)
are estimated using the full covariance matrix. The cell e.s.d.'s are taken
into account individually in the estimation of e.s.d.'s in distances, angles
and torsion angles; correlations between e.s.d.'s in cell parameters are only
used when they are defined by crystal symmetry. An approximate (isotropic)
treatment of cell e.s.d.'s is used for estimating e.s.d.'s involving l.s.
planes.
;
loop_
    _geom_bond_atom_site_label_1
    _geom_bond_atom_site_label_2
    _geom_bond_site_symmetry_2
    _geom_bond_distance
    _geom_bond_publ_flag
    Hg1 Hg2 . 0.9381(4) ?
    Hg1 Hg1 2_655 1.5445(5) ?
    Hg1 N1 . 2.066(2) ?
    Hg1 N3 2_655 2.124(2) ?
    Hg1 N3 . 2.620(2) ?
    Hg2 Hg1 2_655 0.9381(4) ?
    Hg2 N3 . 2.181(2) ?
    Hg2 N3 2_655 2.181(2) ?
    Hg2 N1 . 2.483(2) ?
    Hg2 N1 2_655 2.483(2) ?
    C1 C6 . 1.395(4) ?
    C1 C2 . 1.409(4) ?
    C1 N1 . 1.411(3) ?
    C2 C3 . 1.401(4) ?
    C2 C13 . 1.432(5) ?
    C3 C4 . 1.376(5) ?
    C3 H3A . 0.9500 ?
    C4 C5 . 1.392(5) ?
    C4 H4A . 0.9500 ?
    C5 C6 . 1.388(4) ?
    C5 H5A . 0.9500 ?
    C6 H6A . 0.9500 ?
    C7 N3 . 1.401(3) ?
    C7 C12 . 1.403(4) ?
    C7 C8 . 1.405(4) ?
    C8 C9 . 1.399(4) ?
    C8 C14 . 1.444(4) ?
    C9 C10 . 1.374(4) ?
    C9 H9A . 0.9500 ?
    C10 C11 . 1.390(4) ?
    C10 H10A . 0.9500 ?
    C11 C12 . 1.384(4) ?
    C11 H11A . 0.9500 ?
    C12 H12A . 0.9500 ?
    C13 N4 . 1.148(5) ?
    C14 N5 . 1.145(4) ?
    N1 N2 . 1.288(3) ?
    N2 N3 . 1.301(3) ?
    N3 Hg1 2_655 2.124(2) ?
loop_
    _geom_angle_atom_site_label_1
    _geom_angle_atom_site_label_2
    _geom_angle_atom_site_label_3
    _geom_angle_site_symmetry_1
    _geom_angle_site_symmetry_3
    _geom_angle
    _geom_angle_publ_flag
    N1 Hg1 N3 . 2_655 173.18(9) ?
    N1 Hg1 N3 . . 52.63(8) ?
    N3 Hg1 N3 2_655 . 133.38(8) ?
    N3 Hg2 N3 . 2_655 177.49(12) ?
    N3 Hg2 N1 . . 54.04(8) ?
    N3 Hg2 N1 2_655 . 127.37(8) ?
    N3 Hg2 N1 . 2_655 127.37(8) ?
    N3 Hg2 N1 2_655 2_655 54.04(8) ?
    N1 Hg2 N1 . 2_655 126.46(11) ?
    C6 C1 C2 . . 119.1(3) ?
    C6 C1 N1 . . 123.6(2) ?
    C2 C1 N1 . . 117.3(2) ?
    C3 C2 C1 . . 120.1(3) ?
    C3 C2 C13 . . 119.3(3) ?
    C1 C2 C13 . . 120.5(3) ?
    C4 C3 C2 . . 120.4(3) ?
    C4 C3 H3A . . 119.8 ?
    C2 C3 H3A . . 119.8 ?
    C3 C4 C5 . . 119.2(3) ?
    C3 C4 H4A . . 120.4 ?
    C5 C4 H4A . . 120.4 ?
    C6 C5 C4 . . 121.6(3) ?
    C6 C5 H5A . . 119.2 ?
    C4 C5 H5A . . 119.2 ?
    C5 C6 C1 . . 119.5(3) ?
    C5 C6 H6A . . 120.3 ?
    C1 C6 H6A . . 120.3 ?
    N3 C7 C12 . . 123.1(2) ?
    N3 C7 C8 . . 118.7(2) ?
    C12 C7 C8 . . 118.2(2) ?
    C9 C8 C7 . . 121.0(3) ?
    C9 C8 C14 . . 118.7(3) ?
    C7 C8 C14 . . 120.3(3) ?
    C10 C9 C8 . . 120.0(3) ?
    C10 C9 H9A . . 120.0 ?
    C8 C9 H9A . . 120.0 ?
    C9 C10 C11 . . 119.5(3) ?
    C9 C10 H10A . . 120.2 ?
    C11 C10 H10A . . 120.2 ?
    C12 C11 C10 . . 121.4(3) ?
    C12 C11 H11A . . 119.3 ?
    C10 C11 H11A . . 119.3 ?
    C11 C12 C7 . . 120.0(3) ?
    C11 C12 H12A . . 120.0 ?
    C7 C12 H12A . . 120.0 ?
    N4 C13 C2 . . 178.9(4) ?
    N5 C14 C8 . . 178.9(4) ?
    N2 N1 C1 . . 115.4(2) ?
    N2 N1 Hg1 . . 111.29(18) ?
    C1 N1 Hg1 . . 132.34(17) ?
    N2 N1 Hg2 . . 89.96(16) ?
    C1 N1 Hg2 . . 153.44(17) ?
    N1 N2 N3 . . 111.2(2) ?
    N2 N3 C7 . . 115.6(2) ?
    N2 N3 Hg1 . 2_655 112.79(16) ?
    C7 N3 Hg1 . 2_655 128.55(17) ?
    N2 N3 Hg2 . . 103.97(16) ?
    C7 N3 Hg2 . . 139.87(18) ?
    N2 N3 Hg1 . . 84.13(14) ?
    C7 N3 Hg1 . . 159.80(18) ?
loop_
    _geom_torsion_atom_site_label_1
    _geom_torsion_atom_site_label_2
    _geom_torsion_atom_site_label_3
    _geom_torsion_atom_site_label_4
    _geom_torsion_site_symmetry_1
    _geom_torsion_site_symmetry_2
    _geom_torsion_site_symmetry_3
    _geom_torsion_site_symmetry_4
    _geom_torsion
    _geom_torsion_publ_flag
    N1 Hg1 Hg2 Hg1 . . . 2_655 -80.24(7) ?
    N3 Hg1 Hg2 Hg1 2_655 . . 2_655 103.00(6) ?
    N3 Hg1 Hg2 Hg1 . . . 2_655 -79.11(7) ?
    Hg1 Hg1 Hg2 N3 2_655 . . . 79.11(7) ?
    N1 Hg1 Hg2 N3 . . . . -1.13(10) ?
    N3 Hg1 Hg2 N3 2_655 . . . -177.89(11) ?
    Hg1 Hg1 Hg2 N3 2_655 . . 2_655 -103.00(6) ?
    N1 Hg1 Hg2 N3 . . . 2_655 176.76(9) ?
    N3 Hg1 Hg2 N3 . . . 2_655 177.89(11) ?
    Hg1 Hg1 Hg2 N1 2_655 . . . 80.24(7) ?
    N3 Hg1 Hg2 N1 2_655 . . . -176.76(9) ?
    N3 Hg1 Hg2 N1 . . . . 1.13(10) ?
    Hg1 Hg1 Hg2 N1 2_655 . . 2_655 -52.59(5) ?
    N1 Hg1 Hg2 N1 . . . 2_655 -132.83(10) ?
    N3 Hg1 Hg2 N1 2_655 . . 2_655 50.42(8) ?
    N3 Hg1 Hg2 N1 . . . 2_655 -131.70(9) ?
    C6 C1 C2 C3 . . . . 0.3(4) ?
    N1 C1 C2 C3 . . . . -178.1(2) ?
    C6 C1 C2 C13 . . . . -179.4(3) ?
    N1 C1 C2 C13 . . . . 2.2(4) ?
    C1 C2 C3 C4 . . . . -0.2(4) ?
    C13 C2 C3 C4 . . . . 179.5(3) ?
    C2 C3 C4 C5 . . . . -0.1(4) ?
    C3 C4 C5 C6 . . . . 0.3(4) ?
    C4 C5 C6 C1 . . . . -0.1(4) ?
    C2 C1 C6 C5 . . . . -0.1(4) ?
    N1 C1 C6 C5 . . . . 178.1(2) ?
    N3 C7 C8 C9 . . . . -178.6(2) ?
    C12 C7 C8 C9 . . . . 0.6(4) ?
    N3 C7 C8 C14 . . . . -0.7(4) ?
    C12 C7 C8 C14 . . . . 178.4(3) ?
    C7 C8 C9 C10 . . . . -0.2(4) ?
    C14 C8 C9 C10 . . . . -178.1(3) ?
    C8 C9 C10 C11 . . . . 0.0(4) ?
    C9 C10 C11 C12 . . . . -0.3(4) ?
    C10 C11 C12 C7 . . . . 0.7(4) ?
    N3 C7 C12 C11 . . . . 178.3(2) ?
    C8 C7 C12 C11 . . . . -0.8(4) ?
    C6 C1 N1 N2 . . . . -1.5(4) ?
    C2 C1 N1 N2 . . . . 176.7(2) ?
    C6 C1 N1 Hg1 . . . . 166.1(2) ?
    C2 C1 N1 Hg1 . . . . -15.7(4) ?
    C6 C1 N1 Hg2 . . . . 160.0(3) ?
    C2 C1 N1 Hg2 . . . . -21.7(5) ?
    Hg2 Hg1 N1 N2 . . . . -4.62(19) ?
    Hg1 Hg1 N1 N2 2_655 . . . -38.93(18) ?
    N3 Hg1 N1 N2 . . . . -5.75(15) ?
    Hg1 Hg1 N1 C1 2_655 . . . 153.1(2) ?
    N3 Hg1 N1 C1 . . . . -173.7(3) ?
    Hg1 Hg1 N1 Hg2 2_655 . . . -34.32(4) ?
    N3 Hg1 N1 Hg2 . . . . -1.13(10) ?
    Hg1 Hg2 N1 N2 . . . . 175.70(18) ?
    Hg1 Hg2 N1 N2 2_655 . . . -71.89(15) ?
    N3 Hg2 N1 N2 . . . . -5.63(14) ?
    N3 Hg2 N1 N2 2_655 . . . 171.78(14) ?
    N1 Hg2 N1 N2 2_655 . . . -118.98(15) ?
    Hg1 Hg2 N1 C1 . . . . 12.3(4) ?
    Hg1 Hg2 N1 C1 2_655 . . . 124.7(4) ?
    N3 Hg2 N1 C1 . . . . -169.1(4) ?
    N3 Hg2 N1 C1 2_655 . . . 8.4(4) ?
    N1 Hg2 N1 C1 2_655 . . . 77.6(4) ?
    Hg1 Hg2 N1 Hg1 2_655 . . . 112.41(8) ?
    N3 Hg2 N1 Hg1 . . . . 178.67(12) ?
    N3 Hg2 N1 Hg1 2_655 . . . -3.92(11) ?
    N1 Hg2 N1 Hg1 2_655 . . . 65.32(5) ?
    C1 N1 N2 N3 . . . . -179.9(2) ?
    Hg1 N1 N2 N3 . . . . 9.9(3) ?
    Hg2 N1 N2 N3 . . . . 8.2(2) ?
    N1 N2 N3 C7 . . . . 177.2(2) ?
    N1 N2 N3 Hg1 . . . 2_655 15.2(3) ?
    N1 N2 N3 Hg2 . . . . -9.6(2) ?
    N1 N2 N3 Hg1 . . . . -7.29(19) ?
    C12 C7 N3 N2 . . . . 0.6(4) ?
    C8 C7 N3 N2 . . . . 179.8(2) ?
    C12 C7 N3 Hg1 . . . 2_655 159.3(2) ?
    C8 C7 N3 Hg1 . . . 2_655 -21.6(4) ?
    C12 C7 N3 Hg2 . . . . -169.1(2) ?
    C8 C7 N3 Hg2 . . . . 10.1(4) ?
    C12 C7 N3 Hg1 . . . . -166.4(4) ?
    C8 C7 N3 Hg1 . . . . 12.7(7) ?
    Hg1 Hg2 N3 N2 . . . . 6.87(18) ?
    Hg1 Hg2 N3 N2 2_655 . . . 114.18(16) ?
    N1 Hg2 N3 N2 . . . . 5.75(14) ?
    N1 Hg2 N3 N2 2_655 . . . 117.46(16) ?
    Hg1 Hg2 N3 C7 . . . . 177.3(3) ?
    Hg1 Hg2 N3 C7 2_655 . . . -75.4(3) ?
    N1 Hg2 N3 C7 . . . . 176.2(3) ?
    N1 Hg2 N3 C7 2_655 . . . -72.1(3) ?
    N1 Hg2 N3 Hg1 . . . 2_655 -108.43(9) ?
    N1 Hg2 N3 Hg1 2_655 . . 2_655 3.28(9) ?
    Hg1 Hg2 N3 Hg1 2_655 . . . 107.31(8) ?
    N1 Hg2 N3 Hg1 . . . . -1.12(10) ?
    N1 Hg2 N3 Hg1 2_655 . . . 110.59(11) ?
    Hg2 Hg1 N3 N2 . . . . -173.30(17) ?
    Hg1 Hg1 N3 N2 2_655 . . . 143.26(16) ?
    N1 Hg1 N3 N2 . . . . 5.33(14) ?
    N3 Hg1 N3 N2 2_655 . . . -170.43(12) ?
    Hg2 Hg1 N3 C7 . . . . -5.0(5) ?
    Hg1 Hg1 N3 C7 2_655 . . . -48.5(5) ?
    N1 Hg1 N3 C7 . . . . 173.6(5) ?
    N3 Hg1 N3 C7 2_655 . . . -2.2(6) ?
    Hg2 Hg1 N3 Hg1 . . . 2_655 43.45(5) ?
    N1 Hg1 N3 Hg1 . . . 2_655 -137.93(11) ?
    N3 Hg1 N3 Hg1 2_655 . . 2_655 46.32(14) ?
    Hg1 Hg1 N3 Hg2 2_655 . . . -43.45(5) ?
    N1 Hg1 N3 Hg2 . . . . 178.63(12) ?
    N3 Hg1 N3 Hg2 2_655 . . . 2.87(14) ?
loop_
    _geom_hbond_atom_site_label_D
    _geom_hbond_atom_site_label_H
    _geom_hbond_atom_site_label_A
    _geom_hbond_site_symmetry_A
    _geom_hbond_distance_DH
    _geom_hbond_distance_HA
    _geom_hbond_distance_DA
    _geom_hbond_angle_DHA
    C4 H4A N4 6_555 0.95 2.61 3.428(5) 145
    C6 H6A N5 6_565 0.95 2.61 3.522(5) 160
    C10 H10A Cg2 4_655 0.95 2.96 3.629(2) 129
data_global
_journal_date_recd_electronic     2009-08-17
_journal_date_accepted     2009-09-01
_journal_name_full     'Acta Crystallographica, Section E'
_journal_year     2009
_journal_volume     65
_journal_issue     10
_journal_page_first     m1185
_journal_page_last     m1186
_journal_paper_category     QM
_journal_coeditor_code     PV2202
_publ_contact_author_name     'Mohammad Kazem Rofouei'
_publ_contact_author_address
;
Faculty of Chemistry, Tarbiat Moallem University, Tehran, Iran
;
_publ_contact_author_email     'rofouei_mk@yahoo.com'
_publ_contact_author_fax     ?
_publ_contact_author_phone     ?
_publ_section_title
;
Bis[1,3-bis(2-cyanophenyl)triazenido]mercury(II)
;
loop_
    _publ_author_name
    _publ_author_footnote
    _publ_author_address
    'Rofouei, Mohammad Kazem' .
;
Faculty of Chemistry, Tarbiat Moallem University, Tehran, Iran
;
    'Barghamadi, Marzieh' .
;
Faculty of Chemistry, Tarbiat Moallem University, Tehran, Iran
;
    'Taghdiri, Mehdi' .
;
Department of Chemistry, Payame Noor University, Ardakan, Yazd, Iran
;
    'Attar Gharamaleki, Jafar' .
;
Young Researchers Club, Islamic Azad University, North Tehran Branch, Tehran,
Iran
;
