# Supplementary material for: Bis[1,3-bis­(2-cyano­phen­yl)triazenido]mercury(II)
Source: Acta Crystallogr Sect E Struct Rep Online. 2009 Sep 9;65(Pt 10):m1185–6. doi: 10.1107/S1600536809035326 (PMC2970218; doi:10.1107/S1600536809035326)
Supplement: Supplementary file 2 [file e-65-m1185-Isup2.hkl]

# 
# h,k,l, Fc-squared, Fo-squared, sigma(Fo-squared) and status flag 
# 
data_I
_shelx_title ' a in C2/c' 
_shelx_refln_list_code          4 
_shelx_F_calc_maximum      554.43 
_exptl_crystal_F_000      1336.00 
_reflns_d_resolution_high  0.7331 
 
loop_ 
 _symmetry_equiv_pos_as_xyz 
 'x, y, z' 
 '-x, y, -z+1/2' 
 'x+1/2, y+1/2, z' 
 '-x+1/2, y+1/2, -z+1/2' 
 '-x, -y, -z' 
 'x, -y, z-1/2' 
 '-x+1/2, -y+1/2, -z' 
 'x+1/2, -y+1/2, z-1/2' 
 
_cell_length_a    23.0721 
_cell_length_b     7.7307 
_cell_length_c    15.6680 
_cell_angle_alpha  90.000 
_cell_angle_beta  110.481 
_cell_angle_gamma  90.000 
 
_shelx_F_squared_multiplier     1.000 
 
loop_ 
 _refln_index_h 
 _refln_index_k 
 _refln_index_l 
 _refln_F_squared_calc 
 _refln_F_squared_meas 
 _refln_F_squared_sigma 
 _refln_observed_status 
   2   0   0   158007.94   155925.36   1885.35 o 
   4   0   0     5775.51     5724.34     90.18 o 
   6   0   0    12821.42    13660.60    266.05 o 
   8   0   0    42639.31    47312.89    614.11 o 
  10   0   0     4530.07     4710.23    135.46 o 
  12   0   0    31456.61    32656.51    748.76 o 
  14   0   0     7097.26     6865.98    180.22 o 
  16   0   0     6946.13     6549.11    219.60 o 
  18   0   0     1415.51     1257.38    100.37 o 
  20   0   0      401.78      259.12    117.16 o 
  22   0   0       21.37      134.91    114.47 o 
  24   0   0     6351.61     6549.64    322.21 o 
  26   0   0     4159.69     4546.45    450.46 o 
  28   0   0     5177.40     6130.28    785.82 o 
   1   1   0    65892.09    70444.11    633.73 o 
   3   1   0    19312.23    20130.97    189.36 o 
   5   1   0    54713.60    57596.09    493.82 o 
   7   1   0     3412.84     3663.09     74.25 o 
   9   1   0      508.34      624.62     43.29 o 
  11   1   0     3235.45     3554.84     87.13 o 
  13   1   0      148.75      302.70     41.72 o 
  15   1   0     1642.21     1360.52     90.48 o 
  17   1   0     3344.63     3316.68    106.84 o 
  19   1   0      152.60       78.77     46.48 o 
  21   1   0      232.66      152.44     83.71 o 
  23   1   0      569.30      727.85    112.96 o 
  25   1   0     4754.63     5104.59    273.20 o 
  27   1   0     4306.81     4898.47    351.49 o 
  29   1   0     3884.54     4246.64    214.44 o 
   0   2   0     6578.03     6604.93    157.20 o 
   2   2   0      597.12      537.99     27.79 o 
   6   2   0      363.79      267.79     33.13 o 
   8   2   0      789.48      704.55     48.44 o 
  10   2   0      192.56      117.18     35.24 o 
  12   2   0      348.03      326.41     44.81 o 
  14   2   0     2627.48     2519.09    120.53 o 
  16   2   0     2664.21     2743.79    103.81 o 
  18   2   0     1136.45     1095.09     73.22 o 
  20   2   0      130.46      163.01     64.85 o 
  22   2   0       37.23     -142.56     88.98 o 
  24   2   0      296.26      318.45    103.16 o 
  26   2   0      477.77      384.32    144.92 o 
  28   2   0       24.49      -66.74     90.01 o 
   1   3   0     9409.13     9764.88    112.16 o 
   3   3   0     3382.24     3586.37     65.06 o 
   5   3   0     5971.54     6703.72    132.14 o 
   7   3   0      590.07      616.62     44.74 o 
   9   3   0      302.77      512.97     60.96 o 
  11   3   0     7522.65     6752.36    139.99 o 
  13   3   0    12392.87    11244.13    178.40 o 
  15   3   0    13749.61    13111.12    204.84 o 
  17   3   0     4643.94     4347.86    122.89 o 
  19   3   0     2022.90     2036.46    156.06 o 
  21   3   0      961.15     1005.96     94.58 o 
  23   3   0        6.18      -14.10     80.51 o 
  25   3   0      336.29      406.06    105.84 o 
  27   3   0      577.35      665.26    123.11 o 
   0   4   0    50369.65    50753.42    830.82 o 
   2   4   0    22146.65    22121.70    225.84 o 
   4   4   0     4046.90     3988.64     65.73 o 
   6   4   0      259.67      263.46     36.29 o 
   8   4   0     1402.52     1459.71     64.28 o 
  10   4   0     6717.62     6490.46    129.51 o 
  12   4   0    19629.25    19049.27    252.69 o 
  14   4   0    18422.31    17694.73    365.08 o 
  16   4   0    16302.56    16281.03    304.83 o 
  18   4   0     6171.22     6292.05    155.85 o 
  20   4   0     1174.12     1145.87    101.15 o 
  22   4   0       40.98      -37.54     82.16 o 
  24   4   0      451.22      620.85    113.82 o 
  26   4   0      675.09      621.19    122.62 o 
   1   5   0    14212.00    13403.25    242.63 o 
   3   5   0     8514.49     7910.93    190.26 o 
   5   5   0     3861.42     3697.94    100.17 o 
   7   5   0      677.41      718.84     48.89 o 
   9   5   0     1505.34     1880.07     76.80 o 
  11   5   0     4433.74     4946.46    149.11 o 
  13   5   0    11062.71    10903.41    225.85 o 
  15   5   0     7394.52     7591.35    166.16 o 
  17   5   0     6867.19     7057.85    167.58 o 
  19   5   0     1904.95     1995.04    121.62 o 
  21   5   0     1126.99     1259.17    121.37 o 
  23   5   0       65.17       18.06     86.95 o 
  25   5   0      604.69      529.38    120.47 o 
   0   6   0      130.75      143.82     85.57 o 
   2   6   0      666.63      622.17     81.55 o 
   4   6   0     2113.18     2043.45    144.46 o 
   6   6   0      192.49      109.63     45.40 o 
   8   6   0      803.85     1070.09     76.40 o 
  10   6   0      170.81      120.82     56.79 o 
  12   6   0      374.20      411.14     70.64 o 
  14   6   0      534.87      499.65     70.63 o 
  16   6   0       18.74      -57.41     61.22 o 
  18   6   0      183.57      128.81     80.53 o 
  20   6   0      221.58       96.00     87.78 o 
  22   6   0      101.99      136.49    111.44 o 
  24   6   0       48.83      -87.79    113.73 o 
   1   7   0     3014.51     3075.87    245.06 o 
   3   7   0     2105.13     2362.64    133.75 o 
   5   7   0      399.64      457.64     86.49 o 
   7   7   0        9.56        2.89     73.90 o 
   9   7   0     5544.66     5515.79    191.00 o 
  11   7   0     7037.08     6730.45    215.26 o 
  13   7   0     8676.38     7908.44    235.57 o 
  15   7   0     8472.94     7774.47    364.26 o 
  17   7   0     6018.66     6265.69    240.12 o 
  19   7   0     2625.94     2621.35    243.21 o 
  21   7   0      802.38      727.71    145.41 o 
   0   8   0     8301.43     9217.75    540.21 o 
   2   8   0     3168.53     3311.32    224.79 o 
   4   8   0      635.85      472.58     94.87 o 
   6   8   0        4.41       13.40     77.90 o 
   8   8   0      607.18      488.52    100.47 o 
  10   8   0     4610.76     4269.46    278.97 o 
  12   8   0    11106.16    10481.70    286.98 o 
  14   8   0    10981.90    10769.68    372.77 o 
  16   8   0     8676.50     8721.96    294.59 o 
  18   8   0     3401.82     3688.84    232.31 o 
   1   9   0      248.47      264.34    103.46 o 
   3   9   0       22.61      -79.09     82.05 o 
   5   9   0      601.23      628.88    118.82 o 
   7   9   0       16.45      -38.60     93.77 o 
   9   9   0     1180.28      983.05    131.76 o 
  11   9   0     3196.71     2864.48    255.12 o 
  13   9   0     2532.23     2400.71    253.85 o 
  15   9   0     3144.27     3312.50    201.69 o 
   0  10   0      278.12      156.08    287.78 o 
   2  10   0      204.29      194.29    104.23 o 
   4  10   0      137.99      139.32    109.76 o 
   6  10   0       32.91      -45.68    101.67 o 
   8  10   0      108.78       27.81    102.80 o 
 -29   1   1     2092.88     2387.53    176.18 o 
 -27   1   1     3675.85     4034.67    201.07 o 
 -25   1   1     1249.91     1206.33    134.18 o 
 -23   1   1      303.44      448.80     99.17 o 
 -21   1   1      147.91       54.52     77.98 o 
 -19   1   1     3967.39     3717.79    128.14 o 
 -17   1   1     3530.60     3370.34     95.04 o 
 -15   1   1     1666.71     1520.03     97.48 o 
 -13   1   1     3685.33     3347.82     97.51 o 
 -11   1   1     1019.35     1621.31     67.84 o 
  -9   1   1      447.36      620.59     45.45 o 
  -7   1   1    21186.64    22843.76    244.76 o 
  -5   1   1    18648.75    20236.17    177.77 o 
  -3   1   1   103828.03   112165.66    975.27 o 
  -1   1   1    51635.30    56221.92    429.45 o 
   1   1   1    15068.61    16407.37    130.59 o 
   3   1   1    27560.84    29884.37    266.96 o 
   5   1   1      147.19      192.08     26.04 o 
   7   1   1      557.40      658.78     41.33 o 
   9   1   1    10853.65    11116.84    167.49 o 
  11   1   1     6193.57     5889.33    116.58 o 
  13   1   1    14056.70    14289.89    201.09 o 
  15   1   1     5619.21     5538.80    124.16 o 
  17   1   1     4054.40     3895.41    116.13 o 
  19   1   1     1365.41     1403.83     85.43 o 
  21   1   1       30.64       99.58     80.24 o 
  23   1   1      690.96      637.03    103.11 o 
  25   1   1      941.37     1512.06    218.62 o 
  27   1   1     3470.88     3700.62    195.65 o 
 -28   2   1     4009.04     4027.77    209.11 o 
 -26   2   1     2535.15     3007.17    180.08 o 
 -24   2   1       17.79      -22.47     82.20 o 
 -22   2   1       14.75       15.30     88.48 o 
 -20   2   1     1195.85     1083.22     89.04 o 
 -18   2   1     5280.43     4820.57    159.88 o 
 -16   2   1     3574.52     3177.95     96.77 o 
 -14   2   1     6764.88     6429.15    177.67 o 
 -12   2   1     3666.77     3265.28     87.14 o 
 -10   2   1     4475.11     4367.59    100.73 o 
  -8   2   1     2691.66     3063.04     72.41 o 
  -6   2   1    29073.59    30781.67    291.69 o 
  -4   2   1    37142.58    39032.01    424.28 o 
  -2   2   1    50627.05    53457.81    440.77 o 
   0   2   1    14971.73    15094.17    125.26 o 
   2   2   1   307393.31   310487.56   2505.70 o 
   4   2   1   130300.56   139634.64   1134.41 o 
   6   2   1       69.46       58.36     29.18 o 
   8   2   1     8821.56     9462.76    193.91 o 
  10   2   1     1604.22     1313.31     61.60 o 
  12   2   1     4496.46     3937.99    101.14 o 
  14   2   1    22845.39    22747.35    291.58 o 
  16   2   1    10735.58    10257.92    179.14 o 
  18   2   1     3635.00     3441.29    113.35 o 
  20   2   1      473.73      544.36     77.89 o 
  22   2   1     1025.62     1221.10    121.93 o 
  24   2   1     1785.07     2204.56    155.29 o 
  26   2   1     5702.38     6245.33    236.92 o 
  28   2   1     5138.34     5335.53    230.52 o 
 -27   3   1     2100.39     2458.57    177.46 o 
 -25   3   1     1251.00     1370.64    141.73 o 
 -23   3   1       29.97      112.87     94.66 o 
 -21   3   1       80.87      108.51     85.74 o 
 -19   3   1     3527.38     3345.98    162.61 o 
 -17   3   1     3128.45     2919.24    103.32 o 
 -15   3   1     3060.63     3122.37    100.67 o 
 -13   3   1     3111.93     3253.93     95.03 o 
 -11   3   1        6.07       23.18     35.39 o 
  -9   3   1       36.62       69.13     32.70 o 
  -7   3   1      277.36      666.34     51.37 o 
  -5   3   1     8071.80     7366.21    105.61 o 
  -3   3   1    41324.50    42834.47    375.86 o 
  -1   3   1    40635.34    41712.09    372.33 o 
   1   3   1    13671.38    12848.35    155.84 o 
   3   3   1    35202.73    35168.43    334.07 o 
   5   3   1    11460.75    11344.25    153.48 o 
   7   3   1     2139.05     2084.38     79.04 o 
   9   3   1      158.84      225.88     45.36 o 
  11   3   1     1978.65     2007.07     78.00 o 
  13   3   1     1433.42     1499.44     74.75 o 
  15   3   1     2937.45     3067.72    110.62 o 
  17   3   1      562.60      697.84     71.79 o 
  19   3   1     1231.35     1276.37     83.80 o 
  21   3   1       89.35      206.30     71.89 o 
  23   3   1      765.11      926.92    217.05 o 
  25   3   1     1488.91     1500.14    144.14 o 
  27   3   1     4792.54     5308.24    252.07 o 
 -26   4   1      180.04      315.12    105.96 o 
 -24   4   1      140.19      104.50    119.88 o 
 -22   4   1       61.83      120.66     87.99 o 
 -20   4   1      294.07      196.66     71.17 o 
 -18   4   1       62.49       83.87     53.65 o 
 -16   4   1     1560.76     1532.87     85.41 o 
 -14   4   1     1575.67     1374.17     77.34 o 
 -12   4   1     1967.39     1754.60     76.90 o 
 -10   4   1     2472.76     2384.97     80.48 o 
  -8   4   1     2339.82     2193.44    115.02 o 
  -6   4   1       68.56       36.74     27.66 o 
  -4   4   1     2273.70     2102.14     50.28 o 
  -2   4   1     1793.38     1470.77     82.39 o 
   0   4   1     8010.06     7485.52    157.23 o 
   2   4   1      623.59      496.99     30.99 o 
   4   4   1     4396.64     4010.93    116.60 o 
   6   4   1     2132.84     2675.35     80.64 o 
   8   4   1       59.70        2.62     40.53 o 
  10   4   1       52.65       35.71     38.81 o 
  12   4   1      666.24      750.64     73.56 o 
  14   4   1      626.10      479.95     80.20 o 
  16   4   1     1687.89     1475.48     86.94 o 
  18   4   1     2504.38     2372.55    107.13 o 
  20   4   1      776.55      786.19     94.98 o 
  22   4   1      891.56      869.75    130.22 o 
  24   4   1      479.81      382.58    105.35 o 
  26   4   1      366.86      381.12    114.58 o 
 -25   5   1       89.78      161.93    101.94 o 
 -23   5   1      250.61      222.46     97.35 o 
 -21   5   1     1964.69     2199.00    152.65 o 
 -19   5   1     5793.80     5610.02    188.42 o 
 -17   5   1     7942.70     7560.61    172.18 o 
 -15   5   1     8650.41     8526.86    174.44 o 
 -13   5   1    12633.36    12261.10    201.13 o 
 -11   5   1    10848.65    10473.32    174.60 o 
  -9   5   1     3439.03     3423.95     93.37 o 
  -7   5   1      278.54      453.25     40.10 o 
  -5   5   1      876.61     1011.79     57.43 o 
  -3   5   1      663.44      755.68     43.48 o 
  -1   5   1     2241.42     2259.51    101.75 o 
   1   5   1     3737.51     4138.99    151.62 o 
   3   5   1      680.39      824.03     58.94 o 
   5   5   1      796.68      895.42     48.19 o 
   7   5   1      202.28      173.86     40.78 o 
   9   5   1     2040.80     1898.02     79.65 o 
  11   5   1     9599.58     9014.87    169.65 o 
  13   5   1    17907.97    16338.98    264.14 o 
  15   5   1    13114.35    12567.25    239.46 o 
  17   5   1     8419.36     7819.32    178.84 o 
  19   5   1     3444.76     3617.44    135.05 o 
  21   5   1      749.46      916.34    104.60 o 
  23   5   1       15.21      145.34     92.55 o 
  25   5   1      176.50      163.96    105.61 o 
 -24   6   1      199.20       79.52    118.73 o 
 -22   6   1     2012.85     2303.63    191.93 o 
 -20   6   1     4004.78     4300.01    192.52 o 
 -18   6   1     9285.05     9423.61    306.98 o 
 -16   6   1    11854.62    11975.80    275.31 o 
 -14   6   1    16614.20    16541.03    287.70 o 
 -12   6   1    11341.49    11756.25    227.13 o 
 -10   6   1     6633.44     7208.68    292.76 o 
  -8   6   1      969.61     1039.69     89.03 o 
  -6   6   1     2723.64     2852.48    114.13 o 
  -4   6   1     9850.12    10356.45    232.04 o 
  -2   6   1     1904.60     1816.68    108.81 o 
   0   6   1     3788.58     3639.48    142.19 o 
   2   6   1     5890.75     6246.88    203.46 o 
   4   6   1     4658.77     4977.82    164.08 o 
   6   6   1     3550.74     3496.71    143.19 o 
   8   6   1     6653.40     6637.97    188.58 o 
  10   6   1    16759.16    16685.81    275.33 o 
  12   6   1    17385.97    16746.25    259.90 o 
  14   6   1    17724.70    17152.08    281.02 o 
  16   6   1    15085.36    14289.54    276.25 o 
  18   6   1     7223.60     7191.34    202.79 o 
  20   6   1     1249.14     1571.67    185.36 o 
  22   6   1      264.77      237.57    120.35 o 
 -21   7   1      911.14     1316.12    235.77 o 
 -19   7   1     5055.89     5471.18    252.45 o 
 -17   7   1     5598.45     5865.29    216.64 o 
 -15   7   1     7126.56     7594.82    236.08 o 
 -13   7   1     7775.42     7259.50    224.98 o 
 -11   7   1     4563.11     4668.13    200.57 o 
  -9   7   1     1147.37      951.72    106.54 o 
  -7   7   1       86.29       38.21     75.51 o 
  -5   7   1     1504.34     1494.63    118.55 o 
  -3   7   1      911.98      818.31     96.92 o 
  -1   7   1     2305.19     2319.90    159.62 o 
   1   7   1     2524.55     2578.23    140.36 o 
   3   7   1      665.12      684.43     94.24 o 
   5   7   1      619.88      593.67     94.08 o 
   7   7   1      148.39      122.55     74.93 o 
   9   7   1      174.22      219.64     81.85 o 
  11   7   1     5281.60     5100.48    194.65 o 
  13   7   1     7376.96     7052.68    244.74 o 
  15   7   1     7512.47     7790.40    261.08 o 
  17   7   1     1904.23     2036.68    162.54 o 
  19   7   1     2187.68     2385.80    271.73 o 
  21   7   1      290.32      307.94    127.24 o 
 -18   8   1        4.67       67.34    112.50 o 
 -16   8   1       47.73       71.07     91.45 o 
 -14   8   1      389.44      472.80    101.55 o 
 -12   8   1       39.26       -4.31     82.85 o 
 -10   8   1      123.03      137.39    102.83 o 
  -8   8   1      272.47      312.70     95.86 o 
  -6   8   1      147.42       24.72     77.00 o 
  -4   8   1      460.65      237.65    103.77 o 
  -2   8   1       82.73       75.00     79.73 o 
   0   8   1       62.47      -63.07     78.52 o 
   2   8   1        3.99      -48.88     76.18 o 
   4   8   1       69.55       76.59     82.47 o 
   6   8   1      534.18      527.11    102.10 o 
   8   8   1      703.54      577.22    105.86 o 
  10   8   1      452.85      260.88    101.08 o 
  12   8   1      137.72      -24.88     84.88 o 
  14   8   1        4.87       91.64     91.28 o 
  16   8   1        7.17      -85.28     90.67 o 
  18   8   1      378.13      342.85    174.37 o 
 -15   9   1     2187.69     2433.20    183.78 o 
 -13   9   1     1352.07     1345.01    149.21 o 
 -11   9   1     1027.13     1048.79    135.99 o 
  -9   9   1      263.81      417.86    109.08 o 
  -7   9   1     1630.12     1623.16    146.33 o 
  -5   9   1      497.63      532.11    131.55 o 
  -3   9   1     3398.06     3832.59    190.93 o 
  -1   9   1     2644.44     2801.64    266.51 o 
   1   9   1     1014.71     1260.79    194.94 o 
   3   9   1     1837.98     1730.39    194.59 o 
   5   9   1     3381.24     2936.64    215.04 o 
   7   9   1       75.72       46.33    116.12 o 
   9   9   1      318.59      334.94    120.93 o 
  11   9   1     1395.13     1336.51    144.58 o 
  13   9   1      885.92      918.22    139.33 o 
  -8  10   1       33.44       10.20    100.47 o 
  -6  10   1      260.92      319.54    114.20 o 
  -4  10   1     2115.67     2591.73    187.18 o 
  -2  10   1     1519.70     2004.18    174.40 o 
   0  10   1     2076.63     2391.86    182.42 o 
   2  10   1     5047.05     5254.28    238.56 o 
   4  10   1     3807.84     3712.24    247.90 o 
   6  10   1      247.98      161.29    109.79 o 
   8  10   1     1034.20     1138.40    150.97 o 
 -30   0   2     6415.56     6724.84    368.74 o 
 -28   0   2     5869.35     6506.26    800.40 o 
 -26   0   2     1300.58     1369.57    316.80 o 
 -24   0   2      829.55      962.01    284.30 o 
 -22   0   2     2598.88     2271.87    211.25 o 
 -20   0   2     5938.63     5535.63    272.89 o 
 -18   0   2     3352.51     3067.59    108.70 o 
 -16   0   2     2924.69     2384.77    179.40 o 
 -14   0   2      273.97      679.53     54.63 o 
 -12   0   2     2346.12     3108.71     71.27 o 
 -10   0   2     1171.65     1272.37    102.72 o 
  -8   0   2     7834.13     8200.00    297.14 o 
  -6   0   2     2292.44     2368.55    155.70 o 
  -4   0   2    42865.90    45434.78    572.58 o 
  -2   0   2     3992.89     4329.55     66.74 o 
   0   0   2    96318.95    95892.00   1920.14 o 
   2   0   2     5413.58     5286.98     83.44 o 
   4   0   2    34258.41    35751.56    453.82 o 
   6   0   2    18177.36    20731.19    367.82 o 
   8   0   2      302.12      261.16     51.51 o 
  10   0   2    27598.84    28675.14    438.11 o 
  12   0   2    16567.07    17138.65    319.79 o 
  14   0   2     2813.43     2350.62    122.61 o 
  16   0   2     3554.58     3636.75    156.20 o 
  18   0   2     1185.72      963.47    105.19 o 
  20   0   2      192.54      277.17     84.29 o 
  22   0   2      861.93      993.07    158.69 o 
  24   0   2     4000.64     4454.20    276.05 o 
  26   0   2     6408.72     6703.46    353.43 o 
  28   0   2     5831.27     7117.66    464.26 o 
 -29   1   2     1945.03     2316.84    200.41 o 
 -27   1   2      607.32      803.12    173.80 o 
 -25   1   2     1440.57     1672.98    146.34 o 
 -23   1   2      637.11      622.55    106.09 o 
 -21   1   2     1138.50     1100.63    116.11 o 
 -19   1   2     1747.81     1633.35     87.49 o 
 -17   1   2     3004.91     2862.34    122.87 o 
 -15   1   2     3966.75     3739.68    137.68 o 
 -13   1   2      943.38     1342.88     64.29 o 
 -11   1   2     1950.90     2150.50     50.12 o 
  -9   1   2     7286.02     7593.62     92.34 o 
  -7   1   2     9976.21    10385.27    108.78 o 
  -5   1   2    19921.36    21247.97    213.76 o 
  -3   1   2    29982.83    30991.55    268.63 o 
  -1   1   2    85294.31    89001.88    717.25 o 
   1   1   2   116944.75   121189.23    974.84 o 
   3   1   2     1620.55     1526.58     48.32 o 
   5   1   2     2365.13     2392.31     58.43 o 
   7   1   2     2106.09     2305.35     84.03 o 
   9   1   2      379.13      375.40     54.25 o 
  11   1   2    11303.60    11455.98    172.48 o 
  13   1   2     5542.63     5317.95    121.03 o 
  15   1   2      319.61      248.15     50.37 o 
  17   1   2      412.44      434.50     60.13 o 
  19   1   2      291.88      258.91     57.37 o 
  21   1   2      127.54      157.84     96.58 o 
  23   1   2     1340.27     1664.16    135.55 o 
  25   1   2     3983.53     4002.57    193.38 o 
  27   1   2     2670.07     2919.02    179.77 o 
 -28   2   2       54.80       12.45     95.91 o 
 -26   2   2      530.78      554.28    121.75 o 
 -24   2   2      342.29      283.92     98.72 o 
 -22   2   2      432.43      552.94    103.81 o 
 -20   2   2       64.45      101.94     78.18 o 
 -18   2   2      427.75      413.89     60.14 o 
 -16   2   2      573.14      570.91     51.90 o 
 -14   2   2     1862.02     1707.33     67.98 o 
 -12   2   2     2757.59     2611.00    100.46 o 
 -10   2   2       50.46       36.19     34.80 o 
  -8   2   2      853.15      726.01     40.35 o 
  -6   2   2    14857.53    15514.24    191.07 o 
  -4   2   2     1647.61     1468.26     46.26 o 
  -2   2   2      209.09      148.57     16.82 o 
   0   2   2     9187.81     9756.04    111.09 o 
   2   2   2   104320.70   112059.41    913.02 o 
   4   2   2     2333.24     2316.54     60.49 o 
   6   2   2     1371.11     1308.94     51.58 o 
   8   2   2      389.04      284.71     39.05 o 
  10   2   2     3813.65     3612.07     94.77 o 
  12   2   2      188.71      128.39     42.46 o 
  14   2   2      209.72      174.14     53.26 o 
  16   2   2     1030.11     1081.84     74.60 o 
  18   2   2      554.79      528.35     66.74 o 
  20   2   2     1378.47     1324.10     90.79 o 
  22   2   2      192.31       68.29     82.39 o 
  24   2   2      240.71       77.03     89.00 o 
  26   2   2      825.46      977.67    127.05 o 
 -29   3   2      347.48      276.01    157.13 o 
 -27   3   2       95.28      -22.58     93.78 o 
 -25   3   2      157.36       54.47     91.60 o 
 -23   3   2     1770.62     1930.87    150.31 o 
 -21   3   2     1364.57     1434.15    126.47 o 
 -19   3   2     2926.14     3263.77    127.96 o 
 -17   3   2    11101.03    10213.38    178.64 o 
 -15   3   2    11387.41    10943.34    177.84 o 
 -13   3   2     4113.10     3981.81    101.26 o 
 -11   3   2     4843.02     4878.40    121.83 o 
  -9   3   2       15.23       63.14     31.16 o 
  -7   3   2     1446.93     1745.78     57.13 o 
  -5   3   2    13145.31    14532.29    178.83 o 
  -3   3   2    12320.47    13572.35    135.49 o 
  -1   3   2    12066.44    13375.18    139.33 o 
   1   3   2     6098.65     6488.90     95.21 o 
   3   3   2     1202.87     1398.50     61.76 o 
   5   3   2     1233.17     1309.46     55.29 o 
   7   3   2    13966.58    14456.75    191.60 o 
   9   3   2     7587.11     7257.68    135.14 o 
  11   3   2     8561.14     8300.85    151.30 o 
  13   3   2    11185.11    10284.48    178.23 o 
  15   3   2    28771.88    27373.71    336.69 o 
  17   3   2    10287.34     9714.49    186.27 o 
  19   3   2     2134.79     1938.79     99.05 o 
  21   3   2      350.40      246.28     72.55 o 
  23   3   2        8.52       28.68     83.50 o 
  25   3   2      620.58      831.25    122.19 o 
  27   3   2      468.55      589.68    119.55 o 
 -28   4   2      628.75      590.15    121.86 o 
 -26   4   2       85.95       79.63     98.77 o 
 -24   4   2     1157.17     1286.21    135.71 o 
 -22   4   2     3827.29     3357.82    174.77 o 
 -20   4   2     6679.46     6614.56    238.42 o 
 -18   4   2     7050.04     7351.39    173.52 o 
 -16   4   2    12213.12    12390.14    206.05 o 
 -14   4   2     8473.91     8707.43    171.44 o 
 -12   4   2     3283.17     3158.47     96.65 o 
 -10   4   2      240.48      225.23     42.14 o 
  -8   4   2     1658.13     1778.57     63.75 o 
  -6   4   2      263.63      291.48     32.82 o 
  -4   4   2    18085.96    17993.55    177.90 o 
  -2   4   2    68556.01    72030.32    694.53 o 
   0   4   2    20137.75    20122.49    209.40 o 
   2   4   2      283.86      510.11     40.92 o 
   4   4   2     5163.99     5022.24    114.06 o 
   6   4   2    29036.25    31372.79    336.31 o 
   8   4   2     4831.72     4660.44    111.86 o 
  10   4   2    28895.45    28400.42    330.32 o 
  12   4   2    20086.08    19337.77    300.54 o 
  14   4   2    11023.64    10474.11    191.08 o 
  16   4   2     9541.93     8959.33    226.39 o 
  18   4   2     6683.09     6468.27    161.41 o 
  20   4   2      702.66      617.21    104.18 o 
  22   4   2      147.83       57.50     88.22 o 
  24   4   2     3488.13     3445.20    187.86 o 
  26   4   2     3206.79     3682.06    199.85 o 
 -25   5   2      255.31      145.38    103.62 o 
 -23   5   2      680.78      699.20    155.81 o 
 -21   5   2     1577.14     1628.99    137.24 o 
 -19   5   2     2453.30     2677.85    127.98 o 
 -17   5   2     5593.25     5180.43    143.64 o 
 -15   5   2     6064.40     6328.65    149.59 o 
 -13   5   2     1182.12     1289.46     76.33 o 
 -11   5   2     1032.82     1172.52     66.83 o 
  -9   5   2      451.01      457.64     46.94 o 
  -7   5   2     5974.27     6030.66    106.80 o 
  -5   5   2     2673.84     2352.19     80.56 o 
  -3   5   2     9789.76     9558.78    168.79 o 
  -1   5   2     5846.10     5434.22    264.47 o 
   1   5   2     6621.40     6007.47    180.55 o 
   3   5   2     1197.04     1078.03     53.03 o 
   5   5   2      214.00      185.02     40.14 o 
   7   5   2      561.37      629.54     63.52 o 
   9   5   2     5352.38     5465.62    126.91 o 
  11   5   2      916.21      886.91     69.82 o 
  13   5   2     1746.10     1875.27     91.97 o 
  15   5   2     1871.07     2166.70    102.75 o 
  17   5   2     1829.86     2101.48    107.29 o 
  19   5   2      500.12      506.27     86.39 o 
  21   5   2      305.11      174.49     81.54 o 
  23   5   2      413.33      630.13    138.14 o 
 -24   6   2       31.62      -42.83    116.45 o 
 -22   6   2       39.61     -113.20    112.05 o 
 -20   6   2        5.02       -9.82     81.89 o 
 -18   6   2      172.04      162.12     76.35 o 
 -16   6   2        6.45       38.21     64.94 o 
 -14   6   2      794.44      939.04     87.90 o 
 -12   6   2      482.38      465.05     72.34 o 
 -10   6   2      472.93      458.45     64.63 o 
  -8   6   2      655.95      656.46     65.61 o 
  -6   6   2       43.79       18.12     42.23 o 
  -4   6   2      112.57      -27.04     58.22 o 
  -2   6   2     1413.33     1163.32     96.49 o 
   0   6   2      494.75      419.34     72.94 o 
   2   6   2      670.89      619.77     82.47 o 
   4   6   2      223.09      142.68     44.19 o 
   6   6   2     2444.86     2360.40    100.44 o 
   8   6   2       31.12      -42.73     53.26 o 
  10   6   2      118.70      163.87     52.60 o 
  12   6   2       57.38       20.38     52.45 o 
  14   6   2       65.05      -52.19     51.92 o 
  16   6   2      345.69      333.88     69.29 o 
  18   6   2      186.88      262.66     80.06 o 
  20   6   2      238.98      273.16     95.28 o 
  22   6   2       28.92      -65.91     96.69 o 
 -21   7   2     2521.26     2442.05    240.37 o 
 -19   7   2     3837.51     4076.20    227.37 o 
 -17   7   2     4525.33     4647.97    204.47 o 
 -15   7   2     5644.13     5655.41    206.56 o 
 -13   7   2     3111.80     2901.89    175.26 o 
 -11   7   2      784.61      790.12    105.82 o 
  -9   7   2      539.64      377.77     87.92 o 
  -7   7   2       68.11      -30.34     71.09 o 
  -5   7   2      169.88      171.83     76.91 o 
  -3   7   2      922.27     1068.43    106.80 o 
  -1   7   2     1117.59     1208.33    110.59 o 
   1   7   2      436.42      476.20     87.37 o 
   3   7   2      145.28      103.80     74.67 o 
   5   7   2      981.05      882.76    103.71 o 
   7   7   2      123.73       28.41     73.52 o 
   9   7   2     1874.72     1781.14    131.97 o 
  11   7   2     3249.40     3073.84    160.37 o 
  13   7   2     4589.19     4257.08    183.52 o 
  15   7   2     1961.11     1926.50    142.30 o 
  17   7   2     1765.34     1709.16    205.13 o 
  19   7   2      664.74      597.37    301.43 o 
 -20   8   2     5496.19     6070.16    284.84 o 
 -18   8   2     3736.82     3940.72    236.52 o 
 -16   8   2     6616.85     6429.46    235.87 o 
 -14   8   2     5285.95     5359.38    215.85 o 
 -12   8   2     3532.26     3515.27    180.27 o 
 -10   8   2     1516.85     1272.09    131.07 o 
  -8   8   2        1.86      142.63     93.28 o 
  -6   8   2     1653.04     1776.32    137.19 o 
  -4   8   2     2979.93     3178.59    165.47 o 
  -2   8   2     6309.59     6505.63    252.80 o 
   0   8   2     2057.02     2307.31    149.29 o 
   2   8   2     1185.26     1411.18    126.25 o 
   4   8   2        0.02      -78.67     73.27 o 
   6   8   2      707.53      754.09    109.59 o 
   8   8   2     2988.50     2711.82    161.25 o 
  10   8   2     7801.20     7475.35    242.44 o 
  12   8   2     9196.43     8945.19    421.19 o 
  14   8   2     7439.29     7269.06    248.21 o 
  16   8   2     6136.71     6178.31    373.77 o 
 -15   9   2     5052.68     4675.40    226.36 o 
 -13   9   2     2707.30     2394.79    174.58 o 
 -11   9   2     1945.06     1879.26    160.11 o 
  -9   9   2       92.77       35.06    136.76 o 
  -7   9   2      212.60       65.14     93.36 o 
  -5   9   2      717.71      731.84    118.52 o 
  -3   9   2     1325.33     1349.94    143.72 o 
  -1   9   2     1781.30     2126.79    159.98 o 
   1   9   2      963.15     1316.88    139.19 o 
   3   9   2      234.91       70.26    112.14 o 
   5   9   2      281.47      242.20     98.65 o 
   7   9   2      884.20      769.44    121.52 o 
   9   9   2     2804.30     2565.34    176.37 o 
  11   9   2     2769.12     2747.35    304.70 o 
  13   9   2     4170.70     4085.39    320.44 o 
  -8  10   2       87.59      -17.05    128.05 o 
  -6  10   2      271.26      314.36    114.53 o 
  -4  10   2      236.63      111.94    151.05 o 
  -2  10   2     2019.41     1819.40    169.72 o 
   0  10   2      405.60      365.00    117.31 o 
   2  10   2     1317.74     1206.69    150.02 o 
   4  10   2      542.11      384.26    113.35 o 
   6  10   2      539.45      322.38    117.21 o 
 -29   1   3      779.04      845.55    134.61 o 
 -27   1   3       91.83      171.33     95.76 o 
 -25   1   3      986.91      883.26    120.61 o 
 -23   1   3     1757.69     1762.56    142.99 o 
 -21   1   3     3810.64     3239.85    183.91 o 
 -19   1   3     5472.87     5125.83    182.57 o 
 -17   1   3     3919.53     3767.69    106.91 o 
 -15   1   3     3483.47     3266.71    180.07 o 
 -13   1   3     4090.82     4074.11    123.00 o 
 -11   1   3      457.99      569.90     56.41 o 
  -9   1   3     5719.85     6098.93     76.55 o 
  -7   1   3     7099.68     7362.68     90.72 o 
  -5   1   3     5909.85     5759.03     99.18 o 
  -3   1   3    13063.92    13607.27    138.90 o 
  -1   1   3     9417.63    10283.01    132.65 o 
   1   1   3     9105.94     9693.33    116.87 o 
   3   1   3    12317.74    13196.65    143.73 o 
   5   1   3       52.21       32.03     24.98 o 
   7   1   3     1506.16     1405.58     54.39 o 
   9   1   3     6788.08     6750.65    126.98 o 
  11   1   3     3528.17     3271.80     96.39 o 
  13   1   3     6694.64     6588.22    137.35 o 
  15   1   3     1563.12     1470.17     80.58 o 
  17   1   3     2767.68     2821.20    155.27 o 
  19   1   3      264.20      151.28     57.36 o 
  21   1   3       55.31      -65.28     61.04 o 
  23   1   3      608.34      723.85    126.21 o 
  25   1   3      638.14      677.90    113.31 o 
  27   1   3     1629.21     1816.37    157.30 o 
 -30   2   3     3313.24     3536.53    207.51 o 
 -28   2   3     2095.74     2511.41    178.85 o 
 -26   2   3      649.18      872.51    124.67 o 
 -24   2   3      812.88      707.93    112.24 o 
 -22   2   3     4007.85     3925.84    275.87 o 
 -20   2   3    10214.25     9696.76    257.97 o 
 -18   2   3    13112.19    12075.36    218.92 o 
 -16   2   3     6746.62     6487.92    144.34 o 
 -14   2   3      446.86      396.46     39.84 o 
 -12   2   3      978.87     1280.25     55.77 o 
 -10   2   3    17338.85    19115.53    232.15 o 
  -8   2   3    14839.73    15001.10    251.73 o 
  -6   2   3    35521.02    36491.91    334.37 o 
  -4   2   3     9751.50     9542.10    115.76 o 
  -2   2   3    17259.11    17703.29    179.50 o 
   0   2   3    24793.88    25808.43    244.60 o 
   2   2   3    27308.44    29084.13    315.72 o 
   4   2   3      919.15     1135.20     45.36 o 
   6   2   3     9066.39     9836.74    138.34 o 
   8   2   3      753.58      686.01     48.48 o 
  10   2   3     3490.98     3141.79     90.00 o 
  12   2   3    24959.72    24232.79    294.91 o 
  14   2   3    16372.05    15613.93    231.09 o 
  16   2   3     2983.68     2627.82    114.09 o 
  18   2   3        4.35      -21.80     51.23 o 
  20   2   3      407.49      619.30     77.22 o 
  22   2   3     1862.66     2039.34    164.35 o 
  24   2   3     3409.99     3523.08    180.08 o 
  26   2   3     4460.93     5143.48    218.97 o 
 -29   3   3     3928.85     4120.16    218.98 o 
 -27   3   3      649.62      645.94    119.87 o 
 -25   3   3      191.74      310.03    102.65 o 
 -23   3   3      335.80      258.31    100.57 o 
 -21   3   3      982.27     1109.38    120.36 o 
 -19   3   3     1989.68     1913.84    103.15 o 
 -17   3   3     2990.27     2900.61    175.53 o 
 -15   3   3      245.96      216.95     48.05 o 
 -13   3   3      325.03      430.89     46.64 o 
 -11   3   3     5975.83     6291.33    150.07 o 
  -9   3   3    19026.78    19855.90    225.75 o 
  -7   3   3    18047.66    18041.07    202.33 o 
  -5   3   3    36019.73    35945.26    336.92 o 
  -3   3   3    23205.82    23153.65    232.41 o 
  -1   3   3    38941.94    40429.77    369.23 o 
   1   3   3    14515.40    14353.47    192.30 o 
   3   3   3    12921.91    12924.44    162.01 o 
   5   3   3      448.33      428.29     42.31 o 
   7   3   3     4460.03     4730.54    104.14 o 
   9   3   3     1963.86     1905.65     94.00 o 
  11   3   3     8387.73     8126.74    153.03 o 
  13   3   3      497.24      620.30     67.43 o 
  15   3   3      194.68      295.16     59.67 o 
  17   3   3      440.36      371.39     74.63 o 
  19   3   3      531.56      545.41     73.13 o 
  21   3   3     1619.42     1647.38    114.20 o 
  23   3   3     3537.05     3746.38    332.92 o 
  25   3   3     2490.72     2778.84    173.55 o 
 -28   4   3      524.55      449.81    121.97 o 
 -26   4   3      378.57      294.85    110.51 o 
 -24   4   3      964.93      748.30    119.11 o 
 -22   4   3       47.64      -15.94     77.74 o 
 -20   4   3     1229.86     1042.85     93.97 o 
 -18   4   3      213.60      243.64     56.38 o 
 -16   4   3     1480.88     1550.47     91.45 o 
 -14   4   3     1993.51     1907.65     82.44 o 
 -12   4   3     5206.86     5246.64    116.17 o 
 -10   4   3     6871.61     6651.05    122.81 o 
  -8   4   3     1286.49     1095.98     66.73 o 
  -6   4   3      500.66      293.63     33.79 o 
  -4   4   3     4729.15     4478.19     83.29 o 
  -2   4   3     2632.87     2283.41     65.73 o 
   0   4   3     7499.54     7309.60    122.03 o 
   2   4   3     1901.36     1714.65     59.83 o 
   4   4   3    34956.14    36577.96    370.34 o 
   6   4   3     7844.99     7894.01    140.68 o 
   8   4   3     4073.06     3881.97    104.67 o 
  10   4   3      896.76      704.41     70.40 o 
  12   4   3     5367.54     4980.36    129.66 o 
  14   4   3     3706.21     3495.35    118.81 o 
  16   4   3      217.11      133.44     59.41 o 
  18   4   3     1519.18     1516.80     96.85 o 
  20   4   3      696.53      517.86     96.58 o 
  22   4   3      695.01      663.44    111.19 o 
  24   4   3       32.22      129.50     92.50 o 
 -27   5   3      415.99      509.22    124.19 o 
 -25   5   3     2550.84     2336.34    200.39 o 
 -23   5   3     3121.18     3265.40    180.00 o 
 -21   5   3     5973.20     5332.66    207.41 o 
 -19   5   3     7332.25     7119.62    189.31 o 
 -17   5   3     6089.57     6434.26    155.39 o 
 -15   5   3     7440.15     7564.32    159.90 o 
 -13   5   3     8674.88     8735.25    162.01 o 
 -11   5   3     2063.81     2046.71     79.33 o 
  -9   5   3        5.93        7.84     34.54 o 
  -7   5   3     1332.48     1535.93     59.34 o 
  -5   5   3     5803.51     6629.46    104.84 o 
  -3   5   3     3042.70     3401.26     93.69 o 
  -1   5   3       99.73      103.13     35.27 o 
   1   5   3       10.25       14.74     34.04 o 
   3   5   3       20.38        0.09     32.02 o 
   5   5   3     6174.00     6093.35    180.09 o 
   7   5   3     8791.04     8125.16    155.29 o 
   9   5   3     8089.18     7519.23    155.57 o 
  11   5   3     7042.76     7003.84    155.77 o 
  13   5   3     8243.69     7757.88    198.52 o 
  15   5   3     5628.74     5617.93    165.89 o 
  17   5   3     5298.38     4696.06    160.50 o 
  19   5   3     1665.70     1473.36    110.81 o 
  21   5   3       15.74      -46.69     79.71 o 
  23   5   3      219.82      222.37    100.00 o 
 -24   6   3     2115.45     1913.84    231.40 o 
 -22   6   3     5963.67     6066.48    641.46 o 
 -20   6   3     9524.41     9570.46    263.79 o 
 -18   6   3    14840.17    15616.53    372.00 o 
 -16   6   3     4982.16     5235.37    371.99 o 
 -14   6   3     3938.36     4089.75    168.08 o 
 -12   6   3     2796.48     2833.12    118.72 o 
 -10   6   3       19.50       78.72     51.97 o 
  -8   6   3     1355.03     1362.07     80.29 o 
  -6   6   3     6373.30     6612.61    145.10 o 
  -4   6   3     5943.37     6153.44    130.54 o 
  -2   6   3     2194.39     2128.98    117.55 o 
   0   6   3    11148.26    11365.19    244.11 o 
   2   6   3     1841.88     1953.10    114.48 o 
   4   6   3      857.38      747.69     67.01 o 
   6   6   3     8719.94     8667.37    182.73 o 
   8   6   3     1499.33     1484.80     94.47 o 
  10   6   3     1209.28     1130.57     78.66 o 
  12   6   3    17277.77    17062.27    293.80 o 
  14   6   3    12498.89    12136.28    222.27 o 
  16   6   3     3439.47     3675.45    162.51 o 
  18   6   3     1055.71     1086.74    106.84 o 
  20   6   3     1889.76     1861.92    149.14 o 
  22   6   3       23.87      359.22    115.91 o 
 -23   7   3     1326.78     1483.62    289.37 o 
 -21   7   3     2343.07     2690.17    411.46 o 
 -19   7   3     3207.88     3275.03    269.42 o 
 -17   7   3     2889.01     3429.54    230.69 o 
 -15   7   3     1934.72     2061.76    144.05 o 
 -13   7   3     3962.44     3956.20    188.85 o 
 -11   7   3      335.43      230.80     83.56 o 
  -9   7   3       43.02      101.60     86.83 o 
  -7   7   3     1225.62     1229.42    114.56 o 
  -5   7   3    10494.08    10750.91    297.45 o 
  -3   7   3     3113.64     2981.03    146.31 o 
  -1   7   3      738.10      782.57     99.84 o 
   1   7   3      355.33      367.47     86.11 o 
   3   7   3      346.70      298.63     84.69 o 
   5   7   3     1766.40     1756.47    127.20 o 
   7   7   3     7778.01     7579.53    224.97 o 
   9   7   3     1660.04     1563.19    126.65 o 
  11   7   3     7142.38     6912.42    222.51 o 
  13   7   3     1753.95     1827.98    138.46 o 
  15   7   3     2151.18     2717.54    205.42 o 
  17   7   3     1004.60     1227.45    130.90 o 
  19   7   3      958.00      966.07    151.44 o 
 -20   8   3      267.62      496.72    138.77 o 
 -18   8   3      484.01      615.10    141.17 o 
 -16   8   3        8.57      -19.24     94.03 o 
 -14   8   3      167.06       81.51     89.24 o 
 -12   8   3      276.60      388.22     97.32 o 
 -10   8   3        4.83      -79.85     73.40 o 
  -8   8   3      132.43       75.96     84.46 o 
  -6   8   3       10.68      -21.03     78.04 o 
  -4   8   3       17.33        4.66     79.31 o 
  -2   8   3      168.52       95.66     83.83 o 
   0   8   3      302.37      152.72     90.75 o 
   2   8   3      226.72      110.06     86.90 o 
   4   8   3     1381.10     1184.05    124.42 o 
   6   8   3     1619.80     1678.74    137.19 o 
   8   8   3        6.94       56.84     85.02 o 
  10   8   3      119.79      109.53     91.41 o 
  12   8   3     2006.13     1913.79    151.60 o 
  14   8   3      553.96      656.64    116.88 o 
  16   8   3        6.78       27.90     93.01 o 
 -15   9   3      648.11      335.07    111.38 o 
 -13   9   3       54.91      104.82    101.51 o 
 -11   9   3      106.50      -20.58     90.96 o 
  -9   9   3     1694.14     1608.94    151.30 o 
  -7   9   3     1854.38     1729.60    151.46 o 
  -5   9   3     1726.02     1681.77    155.79 o 
  -3   9   3     1839.66     1868.76    198.10 o 
  -1   9   3     2746.65     2824.54    176.01 o 
   1   9   3     1012.87      983.76    131.10 o 
   3   9   3       22.58       48.03     90.88 o 
   5   9   3       14.83       38.13     93.74 o 
   7   9   3      624.54      550.67    115.78 o 
   9   9   3      915.85     1144.06    137.45 o 
  11   9   3     2240.94     2044.49    170.77 o 
  13   9   3      645.21      684.39    125.84 o 
  -8  10   3      721.92      804.40    137.76 o 
  -6  10   3     1535.19     1672.51    162.73 o 
  -4  10   3     3147.92     3317.88    200.66 o 
  -2  10   3     2423.33     2574.39    183.04 o 
   0  10   3     1213.72     1140.90    143.43 o 
   2  10   3      111.39       75.97    103.44 o 
   4  10   3        7.30       95.75    109.17 o 
   6  10   3      878.12      708.38    175.69 o 
 -30   0   4     2507.93     2869.12    277.47 o 
 -28   0   4      454.10      402.59    156.64 o 
 -26   0   4       21.92      100.50    215.01 o 
 -24   0   4       73.69     -125.64    111.78 o 
 -22   0   4     5083.62     4297.86    257.63 o 
 -20   0   4    12808.76    12304.63    401.73 o 
 -18   0   4    19467.05    18175.61    475.22 o 
 -16   0   4     5085.64     4597.12    330.44 o 
 -14   0   4      865.37      824.19    109.37 o 
 -12   0   4    10103.82    10905.28    292.17 o 
 -10   0   4    26206.29    26098.37    487.78 o 
  -8   0   4    56373.74    59393.00   1114.27 o 
  -6   0   4    52431.27    52231.62    635.72 o 
  -4   0   4    72510.14    75471.34   1116.53 o 
  -2   0   4    22599.41    24418.46    422.19 o 
   0   0   4      799.45      699.42     59.59 o 
   2   0   4     5225.89     5265.48    435.56 o 
   4   0   4    35654.44    38839.61    500.84 o 
   6   0   4     4785.18     4803.83    126.92 o 
   8   0   4    31809.66    32168.77   1052.91 o 
  10   0   4    18703.52    18621.27    518.69 o 
  12   0   4      865.08      844.32     85.18 o 
  14   0   4     6251.01     5814.15    377.96 o 
  16   0   4     3809.02     3567.37    164.98 o 
  18   0   4       23.98       87.58     75.22 o 
  20   0   4     1881.18     2421.87    155.42 o 
  22   0   4     7851.63     8207.02    380.70 o 
  24   0   4     4734.55     5582.76    306.51 o 
 -29   1   4     2441.06     2768.24    194.00 o 
 -27   1   4      604.75      629.80    115.88 o 
 -25   1   4      194.87      108.89     88.28 o 
 -23   1   4      939.41      898.44    117.56 o 
 -21   1   4     1947.29     1623.42    129.14 o 
 -19   1   4     8170.17     7462.80    322.97 o 
 -17   1   4     3926.73     3361.55    142.95 o 
 -15   1   4       95.39        8.33     56.80 o 
 -13   1   4     2198.12     2312.89     72.70 o 
 -11   1   4     5269.96     5326.37    104.23 o 
  -9   1   4    15380.13    15655.34    154.06 o 
  -7   1   4    47808.13    49626.48    434.75 o 
  -5   1   4    29948.01    30628.46    308.38 o 
  -3   1   4    22058.30    21973.96    210.47 o 
  -1   1   4    10132.31    10065.08    142.28 o 
   1   1   4    19468.52    20837.45    217.45 o 
   3   1   4     8216.47     8905.41    142.43 o 
   5   1   4     1316.91     1424.54     50.32 o 
   7   1   4     3385.18     3366.49     95.94 o 
   9   1   4     2048.87     1946.70     70.54 o 
  11   1   4     3538.57     3617.44     98.74 o 
  13   1   4     5755.58     5468.95    164.84 o 
  15   1   4      294.31      273.63     57.63 o 
  17   1   4     6213.37     6300.16    153.38 o 
  19   1   4     2801.58     3312.91    122.34 o 
  21   1   4     1584.56     1727.84    114.83 o 
  23   1   4     1612.16     1946.95    146.05 o 
  25   1   4     3843.36     3539.75    278.15 o 
 -30   2   4      777.41      725.90    134.99 o 
 -28   2   4      306.58      167.66    202.40 o 
 -26   2   4      872.78      828.74    127.47 o 
 -24   2   4      628.28      551.03    107.00 o 
 -22   2   4     2487.68     2171.44    160.57 o 
 -20   2   4       90.06       65.30     73.56 o 
 -18   2   4      355.84      378.32     57.75 o 
 -16   2   4     1598.21     1538.12     78.69 o 
 -14   2   4     3414.04     3492.79    116.91 o 
 -12   2   4     5034.00     5389.57    100.22 o 
 -10   2   4     6624.28     6620.78    108.57 o 
  -8   2   4     8456.33     8548.81    174.98 o 
  -6   2   4     2669.68     2586.82     61.80 o 
  -4   2   4     1568.64     1451.84     46.94 o 
  -2   2   4     2291.09     2175.57     65.14 o 
   0   2   4     1072.97     1518.91     48.52 o 
   2   2   4    10087.68    10751.26    135.63 o 
   4   2   4     2895.70     2740.99     69.28 o 
   6   2   4     7094.27     7268.50    118.84 o 
   8   2   4      795.29      848.92     53.42 o 
  10   2   4     2728.33     2629.85     92.04 o 
  12   2   4     1124.15     1038.09     67.25 o 
  14   2   4     2224.15     2142.82     92.68 o 
  16   2   4     4953.67     4613.71    134.94 o 
  18   2   4      605.77      499.56     68.94 o 
  20   2   4      764.67      747.82     80.29 o 
  22   2   4      664.92      623.36    106.02 o 
  24   2   4      403.16      498.29    124.25 o 
  26   2   4       29.78       88.06    135.34 o 
 -29   3   4       84.35      -83.12    101.47 o 
 -27   3   4      125.50       40.17     96.30 o 
 -25   3   4      616.93      700.61    118.56 o 
 -23   3   4    12150.89    11502.80    300.62 o 
 -21   3   4    14327.00    12563.24    300.28 o 
 -19   3   4     9672.07     9462.72    200.93 o 
 -17   3   4    10801.71    10655.88    174.56 o 
 -15   3   4     6786.82     6727.66    131.90 o 
 -13   3   4     2229.20     2122.20     75.50 o 
 -11   3   4     1716.65     1726.61     65.95 o 
  -9   3   4      202.11      234.78     35.52 o 
  -7   3   4     7108.11     7618.44    151.71 o 
  -5   3   4     8974.30     9255.37    126.75 o 
  -3   3   4     5675.57     5874.46     95.23 o 
  -1   3   4     2601.81     2967.94     69.33 o 
   1   3   4     5753.43     6616.11    106.32 o 
   3   3   4    14284.17    16052.77    192.43 o 
   5   3   4     1072.31      851.82     51.17 o 
   7   3   4     7769.31     7363.54    132.10 o 
   9   3   4    21334.65    20281.77    254.03 o 
  11   3   4    16145.22    15990.57    227.94 o 
  13   3   4      329.48      284.07     57.39 o 
  15   3   4     2157.36     1997.64     97.10 o 
  17   3   4      765.45      705.60     84.46 o 
  19   3   4      281.87      196.36     66.22 o 
  21   3   4      799.22      941.31    102.37 o 
  23   3   4      629.34      495.22    147.00 o 
  25   3   4      723.51      684.71    163.44 o 
 -28   4   4        3.68      -78.60    122.71 o 
 -26   4   4      109.47      155.65    100.41 o 
 -24   4   4     6207.02     6262.23    236.91 o 
 -22   4   4    10871.24    10002.84    309.19 o 
 -20   4   4    10908.44    10668.41    226.55 o 
 -18   4   4    10994.06    11139.05    226.80 o 
 -16   4   4    13659.48    13457.23    210.16 o 
 -14   4   4     3342.59     3415.45    102.15 o 
 -12   4   4     2816.67     3024.75     90.90 o 
 -10   4   4     4690.62     5085.18    107.61 o 
  -8   4   4    23239.58    24400.36    325.01 o 
  -6   4   4    25508.11    25495.82    270.72 o 
  -4   4   4    18624.42    18124.79    242.04 o 
  -2   4   4    14432.65    14493.84    255.49 o 
   0   4   4     1144.53     1123.58     81.28 o 
   2   4   4       22.77       30.98     31.66 o 
   4   4   4     2677.92     2604.20     81.55 o 
   6   4   4     4882.65     4920.21    112.22 o 
   8   4   4    23352.10    23758.69    289.85 o 
  10   4   4     9412.59     9268.57    171.73 o 
  12   4   4      703.91      805.75     73.07 o 
  14   4   4     5804.47     5986.48    152.82 o 
  16   4   4     5542.43     5270.19    149.94 o 
  18   4   4      108.14       56.90     69.25 o 
  20   4   4     1831.63     1835.59    121.93 o 
  22   4   4      873.32      923.47    102.80 o 
  24   4   4     1296.30     1400.85    235.64 o 
 -27   5   4      734.18      773.80    134.15 o 
 -25   5   4       35.09     -110.02     90.63 o 
 -23   5   4     1861.54     1792.77    148.45 o 
 -21   5   4     2447.57     2588.56    194.23 o 
 -19   5   4     1578.58     1860.13    112.85 o 
 -17   5   4      523.81      722.58     72.47 o 
 -15   5   4     1086.77     1173.71     77.77 o 
 -13   5   4     1059.76     1060.08     69.00 o 
 -11   5   4      888.78      955.53     60.92 o 
  -9   5   4     3775.53     3514.62    145.79 o 
  -7   5   4    18534.66    18488.68    249.53 o 
  -5   5   4    13082.34    12565.81    166.71 o 
  -3   5   4    27812.21    28332.90    297.46 o 
  -1   5   4    14981.82    15178.83    211.74 o 
   1   5   4     2830.41     2694.20     78.65 o 
   3   5   4       59.41       45.47     37.52 o 
   5   5   4       76.66       99.00     42.72 o 
   7   5   4      161.57      166.01     50.27 o 
   9   5   4    21388.40    21595.72    291.44 o 
  11   5   4     4420.89     4626.06    157.49 o 
  13   5   4     3671.26     3931.12    129.85 o 
  15   5   4      583.64      768.59     80.54 o 
  17   5   4      978.72      968.62     87.61 o 
  19   5   4      108.42      225.15     77.66 o 
  21   5   4      552.76      680.34     97.24 o 
  23   5   4      794.77      794.71    122.45 o 
 -24   6   4       15.09     -170.72    110.41 o 
 -22   6   4      240.58      134.91    117.98 o 
 -20   6   4      223.47      191.56     91.13 o 
 -18   6   4      439.54      487.58     96.09 o 
 -16   6   4       67.87       58.02     64.14 o 
 -14   6   4      218.66      259.62     89.94 o 
 -12   6   4      969.19      904.62     82.93 o 
 -10   6   4      506.52      477.35     68.17 o 
  -8   6   4     1483.67     1404.47    113.84 o 
  -6   6   4      534.67      456.78     67.69 o 
  -4   6   4      156.51      136.65     44.75 o 
  -2   6   4      915.32      931.23     67.85 o 
   0   6   4      890.05      832.13     91.51 o 
   2   6   4      956.79      986.88     72.82 o 
   4   6   4      125.70      146.95     45.91 o 
   6   6   4     1896.76     1837.06    124.97 o 
   8   6   4      673.15      609.40     72.63 o 
  10   6   4      310.23      219.45     60.13 o 
  12   6   4      314.76      221.40    139.57 o 
  14   6   4        8.35        6.66     55.13 o 
  16   6   4      127.66      131.27     74.28 o 
  18   6   4      129.90       89.75     76.32 o 
  20   6   4      318.80      379.24    102.69 o 
 -23   7   4     1793.79     1664.23    332.97 o 
 -21   7   4     2975.90     3133.70    278.33 o 
 -19   7   4     3339.41     3217.84    206.10 o 
 -17   7   4     2226.02     2494.13    158.97 o 
 -15   7   4     1532.49     1619.91    134.83 o 
 -13   7   4      534.21      656.64    101.44 o 
 -11   7   4       71.15        9.66     72.27 o 
  -9   7   4      581.60      598.18     93.48 o 
  -7   7   4     3201.44     3281.02    157.25 o 
  -5   7   4     4680.75     4584.20    178.40 o 
  -3   7   4     4599.56     5015.42    181.84 o 
  -1   7   4     1374.55     1341.04    115.28 o 
   1   7   4      253.26      381.70     88.07 o 
   3   7   4      206.99      156.30     83.90 o 
   5   7   4     2176.22     2134.68    136.57 o 
   7   7   4     3364.59     3531.44    163.57 o 
   9   7   4     4692.02     4342.17    179.45 o 
  11   7   4     3853.07     3708.87    192.20 o 
  13   7   4     7345.82     6848.39    227.17 o 
  15   7   4     2475.20     2180.43    149.72 o 
  17   7   4     1062.59      960.82    127.79 o 
  19   7   4      196.02      266.58    122.87 o 
 -20   8   4     7821.21     8047.67    317.53 o 
 -18   8   4     5553.30     6040.61    271.49 o 
 -16   8   4     5936.42     6043.13    241.22 o 
 -14   8   4     1763.52     1895.58    151.53 o 
 -12   8   4       72.59      193.28    133.93 o 
 -10   8   4      303.60      417.34    102.26 o 
  -8   8   4     2457.66     2788.01    163.72 o 
  -6   8   4     4762.23     5036.04    197.66 o 
  -4   8   4     4620.87     4652.04    193.85 o 
  -2   8   4     3395.63     3475.82    200.42 o 
   0   8   4       75.45      130.21     85.20 o 
   2   8   4       23.68       42.55     81.35 o 
   4   8   4     1838.63     1832.51    142.48 o 
   6   8   4     2965.78     2967.97    180.04 o 
   8   8   4    10783.13    10009.91    273.95 o 
  10   8   4     3714.35     3692.19    191.19 o 
  12   8   4     1377.62     1688.92    156.07 o 
  14   8   4     2618.99     2517.09    170.57 o 
  16   8   4     2011.23     2066.08    185.28 o 
 -15   9   4     2144.38     2121.43    190.91 o 
 -13   9   4      785.17      814.82    131.28 o 
 -11   9   4      378.87      334.38    108.94 o 
  -9   9   4        4.22      -53.01     87.39 o 
  -7   9   4      726.49      857.19    132.65 o 
  -5   9   4      689.84      859.47    127.49 o 
  -3   9   4     1469.12     1633.44    146.60 o 
  -1   9   4      351.53      654.63    117.89 o 
   1   9   4      337.46      152.92     98.69 o 
   3   9   4     1745.63     1557.90    149.14 o 
   5   9   4     2728.98     2551.87    169.67 o 
   7   9   4     2894.09     3049.89    182.95 o 
   9   9   4     4598.14     4509.36    240.84 o 
  11   9   4     2126.98     1890.72    164.00 o 
  -8  10   4      200.65      -53.15    103.51 o 
  -6  10   4      274.98      194.09    111.33 o 
  -4  10   4      211.83      187.33    112.42 o 
  -2  10   4      184.26      116.31    123.52 o 
   0  10   4      223.74      187.53    106.41 o 
   2  10   4      905.42      711.10    132.85 o 
   4  10   4      567.77      513.16    128.14 o 
 -31   1   5     2008.09     2334.76    187.97 o 
 -29   1   5       72.62      221.23    110.01 o 
 -27   1   5        4.61      -18.85    158.51 o 
 -25   1   5      905.26      931.15    121.72 o 
 -23   1   5      985.37      921.68    113.56 o 
 -21   1   5     8202.40     7425.39    225.76 o 
 -19   1   5     9333.29     8720.40    267.12 o 
 -17   1   5     6736.47     6467.77    186.59 o 
 -15   1   5     5598.52     5022.93    106.60 o 
 -13   1   5      172.39      123.83     51.80 o 
 -11   1   5     4004.11     4347.97    134.97 o 
  -9   1   5    16356.41    16749.32    202.54 o 
  -7   1   5     5289.81     4817.01     82.70 o 
  -5   1   5    29855.66    31242.59    292.92 o 
  -3   1   5    28123.89    29699.33    303.31 o 
  -1   1   5     7488.73     7712.11    105.29 o 
   1   1   5     2410.95     2682.32     49.40 o 
   3   1   5     2562.97     2583.96    104.19 o 
   5   1   5    10210.15    10909.19    141.47 o 
   7   1   5    10373.41    10462.01    161.84 o 
   9   1   5    11812.95    11591.20    169.89 o 
  11   1   5     6823.87     6413.17    130.93 o 
  13   1   5     8245.57     8056.31    157.43 o 
  15   1   5      122.87      144.86     53.82 o 
  17   1   5      162.90      247.88     64.44 o 
  19   1   5     6524.14     6963.51    168.99 o 
  21   1   5     4873.49     4992.00    230.79 o 
  23   1   5     4547.39     5417.99    571.29 o 
  25   1   5     2516.12     3273.31    593.01 o 
 -30   2   5     1924.97     2247.95    248.84 o 
 -28   2   5      285.06      148.62    103.16 o 
 -26   2   5     1472.41     1227.74    140.48 o 
 -24   2   5     3992.70     3214.26    178.94 o 
 -22   2   5     6018.94     5264.80    269.69 o 
 -20   2   5    16931.19    16359.26    365.12 o 
 -18   2   5     9951.81     9517.99    182.24 o 
 -16   2   5     8650.42     8333.44    178.69 o 
 -14   2   5      105.61       84.80     30.44 o 
 -12   2   5     1720.63     1694.06     61.35 o 
 -10   2   5    41988.53    43450.82    409.06 o 
  -8   2   5    64340.54    65371.69    571.61 o 
  -6   2   5    57645.00    59104.75    518.32 o 
  -4   2   5    52294.59    53779.29    473.63 o 
  -2   2   5    26111.58    26532.10    260.84 o 
   0   2   5    12402.34    12787.63    152.75 o 
   2   2   5      322.71      328.00     34.49 o 
   4   2   5     9596.79     9988.35    152.61 o 
   6   2   5      395.00      268.93     43.93 o 
   8   2   5     5289.74     4761.36    104.82 o 
  10   2   5    15703.15    15388.94    211.68 o 
  12   2   5    15695.59    15480.46    224.79 o 
  14   2   5      773.17      946.87     85.85 o 
  16   2   5     1455.54     1534.80     91.22 o 
  18   2   5       37.62      -28.78     60.58 o 
  20   2   5     1998.16     2384.36    113.63 o 
  22   2   5     4540.73     4640.86    256.94 o 
  24   2   5     6440.00     6108.75    356.80 o 
 -29   3   5      478.38      568.58    146.47 o 
 -27   3   5      121.72       90.86     99.42 o 
 -25   3   5       41.67       -4.33     87.72 o 
 -23   3   5      523.97      442.73    100.83 o 
 -21   3   5     3691.16     3870.89    203.78 o 
 -19   3   5     1531.57     1438.60     90.30 o 
 -17   3   5     1411.92     1379.05     67.23 o 
 -15   3   5       51.29       89.14     41.32 o 
 -13   3   5     3234.17     3119.17    122.91 o 
 -11   3   5    22107.62    22739.26    258.00 o 
  -9   3   5    27410.23    27091.02    285.36 o 
  -7   3   5    18145.49    16775.89    197.29 o 
  -5   3   5    34928.06    34552.19    335.38 o 
  -3   3   5    22357.27    21718.03    231.71 o 
  -1   3   5    15172.60    15007.12    179.47 o 
   1   3   5    10836.76    11944.65    158.02 o 
   3   3   5      798.60      745.38     47.98 o 
   5   3   5       11.43       23.70     33.37 o 
   7   3   5     2329.73     2443.13     80.71 o 
   9   3   5      992.89     1140.16     74.58 o 
  11   3   5     6000.32     6132.33    194.86 o 
  13   3   5     1287.23     1388.51     92.53 o 
  15   3   5      140.61      158.45     57.52 o 
  17   3   5      270.97      344.84     69.06 o 
  19   3   5     3157.46     3020.54    126.29 o 
  21   3   5     4018.67     3982.09    237.32 o 
  23   3   5     1546.77     1635.56    259.72 o 
 -28   4   5     1081.26      960.03    142.64 o 
 -26   4   5     1512.85     1452.84    148.76 o 
 -24   4   5     6407.03     5887.98    268.77 o 
 -22   4   5      628.21      542.64    105.01 o 
 -20   4   5     1884.86     1837.17    131.92 o 
 -18   4   5      786.77      729.99     78.59 o 
 -16   4   5     2008.44     2097.46     88.75 o 
 -14   4   5      597.53      463.58     54.28 o 
 -12   4   5     2389.82     2172.37     79.30 o 
 -10   4   5     6458.42     6302.32    120.23 o 
  -8   4   5     5607.54     5445.70    107.27 o 
  -6   4   5     3029.63     2784.37     77.15 o 
  -4   4   5     2543.37     2366.49     69.87 o 
  -2   4   5      164.13       58.23     31.61 o 
   0   4   5     3047.56     2916.90     82.44 o 
   2   4   5       69.32        3.84     33.52 o 
   4   4   5     2990.19     2798.71     85.19 o 
   6   4   5      722.82      726.08     56.79 o 
   8   4   5     1688.66     1408.26     73.41 o 
  10   4   5      121.99      188.37     50.46 o 
  12   4   5       68.99       23.05     51.21 o 
  14   4   5     1569.52     1441.82    112.94 o 
  16   4   5      539.55      419.78     80.12 o 
  18   4   5      858.57      682.51     81.17 o 
  20   4   5      565.49      516.86     82.58 o 
  22   4   5     1403.03     1252.44    261.78 o 
 -27   5   5     2164.65     2421.92    185.01 o 
 -25   5   5     4464.70     4097.91    239.66 o 
 -23   5   5     3392.43     3456.40    229.04 o 
 -21   5   5     7688.72     7446.76    232.76 o 
 -19   5   5    12723.43    12065.44    326.27 o 
 -17   5   5     6740.06     6856.72    156.31 o 
 -15   5   5     1678.01     1633.87     83.95 o 
 -13   5   5      930.09      763.28     63.25 o 
 -11   5   5      102.80      125.90     42.62 o 
  -9   5   5      388.71      481.43     49.62 o 
  -7   5   5     1083.65     1241.94     76.49 o 
  -5   5   5     4671.46     5026.93    103.27 o 
  -3   5   5     6285.21     6814.73    119.86 o 
  -1   5   5      968.15     1198.67     57.37 o 
   1   5   5      671.07      607.81     50.47 o 
   3   5   5     5206.52     5031.28    114.20 o 
   5   5   5    14418.53    13835.46    206.41 o 
   7   5   5    11106.44    10744.87    186.24 o 
   9   5   5     6686.93     6569.18    151.33 o 
  11   5   5     6982.18     6492.29    157.41 o 
  13   5   5     7701.38     7087.26    170.20 o 
  15   5   5     1267.13     1164.29     91.94 o 
  17   5   5      247.79      341.38     69.88 o 
  19   5   5      104.91       67.40     64.76 o 
  21   5   5       15.13       36.94     80.13 o 
 -24   6   5     4180.84     4302.53    251.70 o 
 -22   6   5     7424.57     7925.13    303.67 o 
 -20   6   5     7386.41     7997.02    240.47 o 
 -18   6   5    12049.33    12728.61    291.45 o 
 -16   6   5     5185.04     5275.25    164.12 o 
 -14   6   5     2557.94     2590.32    129.93 o 
 -12   6   5      386.89      354.11     67.19 o 
 -10   6   5     2461.47     2440.35    107.77 o 
  -8   6   5     7059.99     6967.71    195.86 o 
  -6   6   5    12463.65    12691.00    214.84 o 
  -4   6   5    15035.70    15572.65    292.48 o 
  -2   6   5     2775.58     2889.16    102.22 o 
   0   6   5      344.66      408.29     48.22 o 
   2   6   5     3628.20     3327.50    100.21 o 
   4   6   5     8796.34     8658.15    177.08 o 
   6   6   5    27152.42    26228.57    329.51 o 
   8   6   5    16016.09    15599.65    245.57 o 
  10   6   5    13870.69    13806.60    236.26 o 
  12   6   5    10991.64    10713.03    210.77 o 
  14   6   5     2690.72     2819.33    122.99 o 
  16   6   5      539.24      586.11    105.33 o 
  18   6   5       11.56       25.62     78.50 o 
  20   6   5       11.84       57.51    104.31 o 
 -23   7   5     1527.12     1808.70    248.07 o 
 -21   7   5     4325.27     4690.16    450.62 o 
 -19   7   5     6096.89     6073.86    258.53 o 
 -17   7   5     3143.96     3385.20    181.62 o 
 -15   7   5       69.49       50.37     84.55 o 
 -13   7   5      190.97      244.81     86.01 o 
 -11   7   5       23.55      -66.46    117.95 o 
  -9   7   5     1308.77     1287.82    118.74 o 
  -7   7   5     1262.59     1351.13    119.25 o 
  -5   7   5     5100.08     5271.70    187.01 o 
  -3   7   5     3441.81     3550.77    158.91 o 
  -1   7   5     1332.92     1470.21    119.66 o 
   1   7   5      109.84      148.76     78.20 o 
   3   7   5     1526.94     1408.75    142.58 o 
   5   7   5     4539.01     3916.47    207.94 o 
   7   7   5     8550.89     8666.82    241.01 o 
   9   7   5     2011.54     2254.47    158.14 o 
  11   7   5     7566.07     7224.15    362.06 o 
  13   7   5     3743.51     3806.26    182.22 o 
  15   7   5     1112.60     1361.84    135.45 o 
  17   7   5       28.59      121.82     93.61 o 
 -20   8   5      121.37      402.82    137.33 o 
 -18   8   5       36.62       -9.01    109.43 o 
 -16   8   5       39.24      -30.01    103.86 o 
 -14   8   5        3.29      -77.33     80.21 o 
 -12   8   5      239.03      199.28     92.41 o 
 -10   8   5       44.27       -7.94     84.50 o 
  -8   8   5       97.50       38.93     81.87 o 
  -6   8   5       31.74       12.09     76.19 o 
  -4   8   5       59.27      135.86     83.86 o 
  -2   8   5      743.04      755.87    109.91 o 
   0   8   5      479.36      382.71     98.24 o 
   2   8   5       42.34      131.07     85.86 o 
   4   8   5        6.08      111.19     89.97 o 
   6   8   5      747.41      600.62    109.14 o 
   8   8   5      189.31      204.95     94.58 o 
  10   8   5     1616.07     1610.34    151.78 o 
  12   8   5       81.02      -40.18     89.28 o 
  14   8   5      144.39       61.82     95.26 o 
 -15   9   5      482.27      627.44    125.91 o 
 -13   9   5        5.91       63.88     99.92 o 
 -11   9   5     1907.94     2059.39    218.38 o 
  -9   9   5     1877.65     1974.00    162.66 o 
  -7   9   5     3113.94     2733.31    173.60 o 
  -5   9   5     3155.92     3147.30    183.42 o 
  -3   9   5     2042.80     1947.70    155.41 o 
  -1   9   5     1644.05     1552.56    144.22 o 
   1   9   5      254.54      279.35    115.35 o 
   3   9   5      139.76      190.05    104.68 o 
   5   9   5      709.30      834.09    124.86 o 
   7   9   5      913.02      873.28    129.65 o 
   9   9   5      836.45      787.66    130.19 o 
  11   9   5     1991.59     2096.77    204.01 o 
  -8  10   5     3004.41     3398.01    205.75 o 
  -6  10   5     3135.30     3440.96    207.24 o 
  -4  10   5     2701.95     3097.26    255.36 o 
  -2  10   5     1190.17     1292.24    160.61 o 
   0  10   5      424.03      656.65    133.01 o 
   2  10   5      500.97      219.44    116.99 o 
 -30   0   6      155.63      211.41    278.59 o 
 -28   0   6      197.00      239.90    260.51 o 
 -26   0   6      238.30      -11.73    117.19 o 
 -24   0   6     3713.39     3265.07    391.64 o 
 -22   0   6     8807.48     7604.22    653.89 o 
 -20   0   6     2257.73     2003.81    186.10 o 
 -18   0   6    21688.57    20489.77    505.64 o 
 -16   0   6     2443.40     1935.78    184.40 o 
 -14   0   6      544.09      712.15    103.91 o 
 -12   0   6    17541.52    18120.09    968.95 o 
 -10   0   6    26329.40    24289.28    351.42 o 
  -8   0   6    90252.98    92153.11   1097.73 o 
  -6   0   6   166124.13   173940.20   1982.54 o 
  -4   0   6    68858.73    72341.70    870.05 o 
  -2   0   6    39545.77    40117.17    509.25 o 
   0   0   6     8869.70     8750.62    225.96 o 
   2   0   6      146.26       93.59     58.37 o 
   4   0   6       49.51       87.17     63.44 o 
   6   0   6    21910.02    22232.49    339.60 o 
   8   0   6     3775.54     3295.29    120.98 o 
  10   0   6     1860.11     1692.46    107.93 o 
  12   0   6      638.19      541.21     82.40 o 
  14   0   6     2895.08     2958.64    151.67 o 
  16   0   6     5358.64     5845.43    245.53 o 
  18   0   6    27679.27    28313.80    550.19 o 
  20   0   6     4890.16     5620.33    294.80 o 
  22   0   6     5000.47     5462.02    510.88 o 
  24   0   6     5734.37     7065.36    579.37 o 
 -31   1   6      385.95      504.37    127.42 o 
 -29   1   6      666.98      581.80    131.45 o 
 -27   1   6       56.00       94.48    106.01 o 
 -25   1   6      824.10      607.64    109.48 o 
 -23   1   6     3178.89     2484.49    155.97 o 
 -21   1   6       78.89      146.25     76.92 o 
 -19   1   6     1249.54     1075.37    105.77 o 
 -17   1   6     2518.51     2143.18    118.92 o 
 -15   1   6      516.48      593.29     44.23 o 
 -13   1   6     3257.04     3843.06    120.69 o 
 -11   1   6    16527.81    17158.84    196.00 o 
  -9   1   6    41918.59    43857.21    429.40 o 
  -7   1   6    72459.43    75635.66    647.38 o 
  -5   1   6    17409.59    16578.12    183.64 o 
  -3   1   6    12821.75    12082.08    156.69 o 
  -1   1   6    17876.08    18503.01    217.93 o 
   1   1   6     1838.56     1790.37     54.19 o 
   3   1   6     6142.30     7279.84    107.29 o 
   5   1   6       80.43      197.89     42.75 o 
   7   1   6     9929.13    10319.39    149.47 o 
   9   1   6     7125.13     7328.87    133.57 o 
  11   1   6      502.84      557.14     53.81 o 
  13   1   6      106.01       11.18     67.92 o 
  15   1   6     2586.82     2763.37    108.60 o 
  17   1   6     2064.46     2242.62    105.48 o 
  19   1   6     5762.19     6400.92    187.85 o 
  21   1   6     7457.96     7888.00    253.15 o 
  23   1   6     5360.86     5642.01    366.94 o 
  25   1   6     2716.33     3061.80    305.11 o 
 -30   2   6      404.40      594.51    129.98 o 
 -28   2   6      470.69      478.40    116.67 o 
 -26   2   6      492.82      494.02    113.68 o 
 -24   2   6      298.60      129.87     89.33 o 
 -22   2   6     8274.65     7820.24    240.29 o 
 -20   2   6     2330.52     2068.24    141.80 o 
 -18   2   6      168.54       38.13     44.51 o 
 -16   2   6      166.79      146.59     44.63 o 
 -14   2   6     6043.94     6036.70    109.14 o 
 -12   2   6     1445.20     1357.43     56.43 o 
 -10   2   6      183.27      112.31     31.72 o 
  -8   2   6     2406.98     2295.68     69.48 o 
  -6   2   6     2562.69     2480.86     71.74 o 
  -4   2   6      216.50      161.30     29.58 o 
  -2   2   6      342.38      235.08     31.92 o 
   0   2   6       80.81      189.52     30.97 o 
   2   2   6      937.82      922.54     45.46 o 
   4   2   6      826.69      733.96     45.44 o 
   6   2   6     2332.91     2146.96     70.43 o 
   8   2   6      122.76      138.33     39.39 o 
  10   2   6      558.55      568.30     54.37 o 
  12   2   6      190.62      183.31     58.02 o 
  14   2   6      789.34      885.19     74.88 o 
  16   2   6      317.38      263.53     66.06 o 
  18   2   6      541.17      546.31     74.57 o 
  20   2   6       16.92       76.64     79.39 o 
  22   2   6      145.48      -90.93    129.58 o 
  24   2   6      872.53      805.55    224.04 o 
 -29   3   6       16.88      -23.18     96.83 o 
 -27   3   6     3001.81     2860.47    219.52 o 
 -25   3   6     2836.37     2582.04    172.44 o 
 -23   3   6     7184.76     7198.81    239.60 o 
 -21   3   6     5403.11     5166.63    194.40 o 
 -19   3   6     4392.69     4289.03    169.98 o 
 -17   3   6     3991.79     3959.81    103.17 o 
 -15   3   6     1022.98      951.94     60.36 o 
 -13   3   6      126.13       44.82     43.75 o 
 -11   3   6     4086.65     4635.20    101.69 o 
  -9   3   6     2817.69     2879.69     79.24 o 
  -7   3   6    10622.66    10853.20    151.94 o 
  -5   3   6     6171.89     6423.70    130.47 o 
  -3   3   6     5347.62     5697.26    108.66 o 
  -1   3   6     8809.88     9815.54    140.82 o 
   1   3   6      631.63      932.42     50.47 o 
   3   3   6     4464.05     4259.98     95.31 o 
   5   3   6    12060.70    11424.56    167.04 o 
   7   3   6    11913.94    11495.80    174.20 o 
   9   3   6     9759.59     9542.15    171.14 o 
  11   3   6    14619.67    14106.05    217.81 o 
  13   3   6     1619.89     1571.24     93.16 o 
  15   3   6     1704.47     1721.73     95.78 o 
  17   3   6       44.28       49.64     59.65 o 
  19   3   6       19.54      -40.00     69.16 o 
  21   3   6     1739.87     1875.87    268.98 o 
  23   3   6     1958.47     2314.10    263.36 o 
 -28   4   6      609.64      434.60    124.77 o 
 -26   4   6      163.74      127.99    100.60 o 
 -24   4   6     4213.25     4060.12    198.76 o 
 -22   4   6    15301.53    14912.23    499.00 o 
 -20   4   6     8892.02     8647.12    238.76 o 
 -18   4   6     3071.96     3094.74    121.55 o 
 -16   4   6     2428.95     2812.86     98.45 o 
 -14   4   6     2009.01     2131.34     84.69 o 
 -12   4   6     1375.51     1330.68     67.79 o 
 -10   4   6     6679.96     6420.09    123.09 o 
  -8   4   6    16708.11    16471.95    208.58 o 
  -6   4   6    28985.95    29098.34    343.04 o 
  -4   4   6    18227.58    18435.65    220.56 o 
  -2   4   6    11588.49    12566.65    218.16 o 
   0   4   6      723.01      893.26     52.95 o 
   2   4   6     1073.64     1162.39     60.72 o 
   4   4   6    11319.61    11418.12    174.01 o 
   6   4   6    24031.91    23732.30    286.91 o 
   8   4   6    20844.65    20495.25    269.45 o 
  10   4   6    13949.00    13610.39    216.24 o 
  12   4   6     5281.63     5296.16    140.85 o 
  14   4   6     3697.47     3574.88    129.74 o 
  16   4   6      221.47      144.83     72.06 o 
  18   4   6     1120.25     1253.54     98.79 o 
  20   4   6     2202.90     2241.82    160.20 o 
  22   4   6     1872.22     2191.87    189.81 o 
 -27   5   6      294.79      236.60    115.77 o 
 -25   5   6     1961.59     1950.89    161.58 o 
 -23   5   6     4229.43     4538.24    204.88 o 
 -21   5   6     3637.98     3788.67    234.90 o 
 -19   5   6     4114.45     4357.99    150.92 o 
 -17   5   6     2390.16     2642.87    104.62 o 
 -15   5   6     1246.36     1454.06     94.30 o 
 -13   5   6     1181.16     1100.61     70.98 o 
 -11   5   6     4435.03     4340.66    110.42 o 
  -9   5   6     6807.35     6677.95    140.51 o 
  -7   5   6     9983.08     9540.81    153.55 o 
  -5   5   6     6102.86     5656.05    136.50 o 
  -3   5   6     3625.33     3479.96     91.28 o 
  -1   5   6     2762.02     2663.12     83.94 o 
   1   5   6        1.91       19.59     38.76 o 
   3   5   6     1486.41     1649.50     75.57 o 
   5   5   6     6200.34     6285.17    136.72 o 
   7   5   6     3319.26     3364.40    110.61 o 
   9   5   6     8396.80     8345.19    182.36 o 
  11   5   6     2956.89     3139.54    168.91 o 
  13   5   6     1742.84     2029.01    106.36 o 
  15   5   6       47.83       22.41     59.42 o 
  17   5   6      141.38       92.45     71.53 o 
  19   5   6     1116.55      931.59    122.23 o 
  21   5   6     1190.66     1678.55    224.04 o 
 -24   6   6       91.38       51.09    115.48 o 
 -22   6   6      146.71        5.52    106.95 o 
 -20   6   6       76.60       38.47     80.12 o 
 -18   6   6      625.99      451.92     93.48 o 
 -16   6   6      198.62      168.61     68.61 o 
 -14   6   6      112.98      128.93     71.22 o 
 -12   6   6      384.58      337.18     66.16 o 
 -10   6   6      838.30      665.42     74.94 o 
  -8   6   6      559.79      545.46     67.47 o 
  -6   6   6     1066.09      916.57     74.59 o 
  -4   6   6      127.12      125.12     52.41 o 
  -2   6   6      496.78      556.27     73.67 o 
   0   6   6        8.55       26.29     42.05 o 
   2   6   6       11.02      -79.61     39.81 o 
   4   6   6        6.05      -12.99     46.14 o 
   6   6   6      262.12      386.52     64.89 o 
   8   6   6       30.40      -64.09     53.45 o 
  10   6   6       30.03      121.29     58.12 o 
  12   6   6      304.13      233.78     69.82 o 
  14   6   6      448.07      344.69     74.63 o 
  16   6   6       36.44        2.22     71.17 o 
  18   6   6        6.70      221.70    119.23 o 
 -23   7   6     4701.87     4759.82    341.66 o 
 -21   7   6     4208.51     4436.15    448.72 o 
 -19   7   6     4296.13     4475.14    233.44 o 
 -17   7   6     4163.76     4148.12    228.36 o 
 -15   7   6     2114.51     2185.58    148.01 o 
 -13   7   6      108.49       47.12    110.48 o 
 -11   7   6       15.07       15.35     73.84 o 
  -9   7   6     1638.05     1739.46    129.16 o 
  -7   7   6     2391.31     2544.19    143.77 o 
  -5   7   6     1522.81     1489.39    132.98 o 
  -3   7   6     1031.20     1126.28    114.52 o 
  -1   7   6       33.53       72.23     78.28 o 
   1   7   6      397.80      364.82     96.53 o 
   3   7   6     2572.26     2619.27    146.68 o 
   5   7   6     6086.92     6003.86    202.47 o 
   7   7   6    11201.31    10446.55    268.24 o 
   9   7   6     8311.66     8061.99    240.25 o 
  11   7   6      975.69      936.28    115.95 o 
  13   7   6     1444.42     1407.97    133.89 o 
  15   7   6      570.36      560.29    112.24 o 
  17   7   6      154.52       20.26     97.21 o 
 -20   8   6     5367.97     5773.84    276.78 o 
 -18   8   6     3563.95     3969.72    280.03 o 
 -16   8   6     2628.14     2425.92    168.72 o 
 -14   8   6       38.05      153.11     93.01 o 
 -12   8   6       19.95      -50.50     81.01 o 
 -10   8   6      418.30      641.96    113.31 o 
  -8   8   6     2607.89     2999.14    225.33 o 
  -6   8   6     4849.84     5051.19    204.28 o 
  -4   8   6     3239.18     3320.74    180.20 o 
  -2   8   6     2168.51     2483.64    285.93 o 
   0   8   6      132.07      195.01     87.37 o 
   2   8   6     2342.71     2195.58    231.56 o 
   4   8   6     7864.20     7429.25    241.03 o 
   6   8   6    10090.46     9976.41    278.24 o 
   8   8   6    13963.05    12661.50    315.37 o 
  10   8   6     6940.82     6965.58    240.35 o 
  12   8   6     5081.50     5084.39    232.70 o 
  14   8   6     3854.28     3508.84    195.18 o 
 -15   9   6      275.80      277.20    110.41 o 
 -13   9   6        6.78      -11.11     95.22 o 
 -11   9   6       42.75       70.22    100.47 o 
  -9   9   6      127.87      209.69    104.20 o 
  -7   9   6      884.66     1070.77    138.14 o 
  -5   9   6      312.42      311.92    104.69 o 
  -3   9   6      227.30      343.35    104.12 o 
  -1   9   6      298.99      605.30    115.03 o 
   1   9   6      343.92      177.47    103.57 o 
   3   9   6      628.00      471.70    114.78 o 
   5   9   6     2860.21     2662.99    180.60 o 
   7   9   6     4971.68     4695.99    215.45 o 
   9   9   6     4947.64     4588.05    218.13 o 
  -6  10   6       73.54       87.20    104.79 o 
  -4  10   6      162.07      -46.50    104.79 o 
  -2  10   6       46.73      -61.84    107.93 o 
   0  10   6      186.02      144.52    109.04 o 
 -31   1   7       16.11     -175.26    190.84 o 
 -29   1   7      912.69      568.11    127.61 o 
 -27   1   7      437.68      217.21    105.24 o 
 -25   1   7     3310.03     2766.69    171.21 o 
 -23   1   7     2561.33     2212.38    149.90 o 
 -21   1   7     6472.45     6068.19    203.77 o 
 -19   1   7      912.09      839.26     99.35 o 
 -17   1   7     1282.43     1506.05    106.31 o 
 -15   1   7      508.37      730.02     75.44 o 
 -13   1   7    10716.80    11020.83    148.50 o 
 -11   1   7    12700.20    13345.01    169.96 o 
  -9   1   7    42465.72    46033.47    429.30 o 
  -7   1   7    25339.16    26194.19    269.30 o 
  -5   1   7    41635.74    44099.79    406.08 o 
  -3   1   7    12483.94    12746.54    154.26 o 
  -1   1   7      562.14      607.30     34.34 o 
   1   1   7     1685.24     2065.33     78.04 o 
   3   1   7       83.07      181.25     24.15 o 
   5   1   7      932.03      801.27     54.58 o 
   7   1   7      987.44      733.07     60.33 o 
   9   1   7     5232.29     5024.56    109.21 o 
  11   1   7     1822.70     1777.64     78.43 o 
  13   1   7     1543.07     1601.98    125.45 o 
  15   1   7     1756.06     1896.13     96.49 o 
  17   1   7       41.74       13.64     75.10 o 
  19   1   7     1494.42     1758.05    139.32 o 
  21   1   7     1859.60     2048.57    150.24 o 
  23   1   7     2567.61     3107.31    316.05 o 
 -30   2   7      122.62       18.79    104.68 o 
 -28   2   7     1773.59     1615.45    162.56 o 
 -26   2   7     3007.30     2457.76    170.64 o 
 -24   2   7      778.64      687.27    111.48 o 
 -22   2   7      401.66      290.54    105.23 o 
 -20   2   7    10553.11    10021.08    275.64 o 
 -18   2   7      593.66      551.89     63.00 o 
 -16   2   7       38.30      106.89     30.36 o 
 -14   2   7     2951.44     3301.55     85.03 o 
 -12   2   7     7269.12     7259.16    124.11 o 
 -10   2   7    26695.63    27267.48    372.68 o 
  -8   2   7    39382.82    37723.91    367.84 o 
  -6   2   7    34528.90    33569.13    331.93 o 
  -4   2   7    56204.03    58375.95    523.13 o 
  -2   2   7    19663.84    20253.52    236.10 o 
   0   2   7     2686.66     2998.60     78.90 o 
   2   2   7       40.40        8.48     29.97 o 
   4   2   7     9224.50     9473.40    139.49 o 
   6   2   7     5509.63     5227.05    113.50 o 
   8   2   7    15425.31    15124.93    205.40 o 
  10   2   7     8263.67     8127.66    151.77 o 
  12   2   7     3246.06     3150.45    141.02 o 
  14   2   7      164.22      186.98     58.83 o 
  16   2   7     1247.37     1490.08    130.00 o 
  18   2   7     2187.12     2800.90    191.14 o 
  20   2   7    14099.92    14707.79    341.98 o 
  22   2   7     7989.52     8502.52    437.94 o 
 -29   3   7       46.24      -31.28    138.00 o 
 -27   3   7       59.68       54.96    102.80 o 
 -25   3   7      176.72       84.44     94.07 o 
 -23   3   7      639.42      679.62    112.49 o 
 -21   3   7     3952.06     3925.03    188.51 o 
 -19   3   7      919.77     1011.97    104.99 o 
 -17   3   7      327.29      382.55     60.64 o 
 -15   3   7       71.80      110.63     41.83 o 
 -13   3   7      633.68      480.11     53.82 o 
 -11   3   7    10856.18    10622.05    161.31 o 
  -9   3   7    21296.93    20940.93    243.72 o 
  -7   3   7    22111.18    21404.55    243.80 o 
  -5   3   7    15813.59    15209.63    191.15 o 
  -3   3   7     8404.97     7758.55    125.40 o 
  -1   3   7      115.90      205.57     41.75 o 
   1   3   7      340.05      287.79     40.71 o 
   3   3   7      560.38      558.14     48.10 o 
   5   3   7     1494.28     1515.02     67.20 o 
   7   3   7     1657.39     1873.47     76.17 o 
   9   3   7     3845.94     4019.32    111.04 o 
  11   3   7     5729.64     5852.98    140.08 o 
  13   3   7      393.06      350.77     73.05 o 
  15   3   7      809.11      830.53     80.27 o 
  17   3   7      909.80     1105.45    123.09 o 
  19   3   7     1698.68     1895.50    171.05 o 
  21   3   7     7385.05     7386.78    298.94 o 
 -28   4   7       30.58      -58.68     97.51 o 
 -26   4   7       50.08       72.82    100.60 o 
 -24   4   7      906.26      904.03    121.20 o 
 -22   4   7      203.63      168.50     89.67 o 
 -20   4   7     1617.80     1610.44    126.82 o 
 -18   4   7      777.58      818.31     88.36 o 
 -16   4   7     1330.19     1181.52     73.82 o 
 -14   4   7       75.89       31.99     44.20 o 
 -12   4   7     3204.64     3064.51     94.82 o 
 -10   4   7     3410.98     3061.80     90.71 o 
  -8   4   7     2636.79     2250.99     82.08 o 
  -6   4   7     1390.56     1218.94     60.45 o 
  -4   4   7     1401.14     1270.63     60.50 o 
  -2   4   7      167.92      137.05     37.85 o 
   0   4   7      298.43      242.70     49.65 o 
   2   4   7      386.38      246.05     45.41 o 
   4   4   7      321.68      232.78     47.60 o 
   6   4   7      472.28      383.80     53.97 o 
   8   4   7     3661.56     3365.12    108.80 o 
  10   4   7      667.81      583.80     67.31 o 
  12   4   7       90.98       82.65     56.72 o 
  14   4   7      146.14       68.15     65.69 o 
  16   4   7      484.29      314.31     71.28 o 
  18   4   7      267.01      127.77     91.37 o 
  20   4   7       40.89       88.02     98.36 o 
 -27   5   7      953.59      766.65    139.85 o 
 -25   5   7     5245.05     5470.66    399.50 o 
 -23   5   7     8500.61     8587.89    284.95 o 
 -21   5   7     6774.70     6813.35    223.65 o 
 -19   5   7     4773.15     5127.80    172.39 o 
 -17   5   7     3195.77     3356.25    115.39 o 
 -15   5   7      831.13      766.37     68.76 o 
 -13   5   7       96.75      101.03     58.33 o 
 -11   5   7       45.91       68.53     44.58 o 
  -9   5   7      145.35      188.22     45.80 o 
  -7   5   7     1159.21     1371.45     68.23 o 
  -5   5   7     2705.10     3008.24     90.96 o 
  -3   5   7      672.59      694.55     54.78 o 
  -1   5   7      161.97      110.36     42.94 o 
   1   5   7     1301.34     1182.62     82.02 o 
   3   5   7     4233.30     4107.24    149.26 o 
   5   5   7    10175.37    10037.75    178.69 o 
   7   5   7    14596.95    13739.03    221.35 o 
   9   5   7    12778.10    11923.01    226.43 o 
  11   5   7     5599.20     5495.91    151.12 o 
  13   5   7     3002.23     2732.80    121.98 o 
  15   5   7      548.33      499.79     81.17 o 
  17   5   7        3.90       76.67     88.21 o 
  19   5   7      247.30      225.98     96.14 o 
 -24   6   7     5501.78     6428.47    297.98 o 
 -22   6   7     8842.07     9242.16    324.55 o 
 -20   6   7     9583.65     9763.41    346.26 o 
 -18   6   7     6767.89     7143.29    215.11 o 
 -16   6   7      302.62      358.13     76.08 o 
 -14   6   7       20.87       77.87     68.57 o 
 -12   6   7      955.00      920.25     85.04 o 
 -10   6   7     1598.69     1712.82     96.85 o 
  -8   6   7     3376.80     3551.99    123.37 o 
  -6   6   7     3033.03     3202.95    118.20 o 
  -4   6   7     3621.19     3838.55    105.68 o 
  -2   6   7      744.84      797.34     61.95 o 
   0   6   7      338.71      338.85     53.77 o 
   2   6   7     5337.65     5094.62    131.92 o 
   4   6   7    10867.83    10866.27    197.33 o 
   6   6   7    17404.29    17403.75    321.74 o 
   8   6   7    18314.20    18326.07    279.29 o 
  10   6   7    13190.09    12910.46    267.75 o 
  12   6   7     2719.05     2936.50    129.41 o 
  14   6   7      731.98     1018.89    105.92 o 
  16   6   7      630.21      676.66    141.33 o 
  18   6   7       15.15      213.11    117.12 o 
 -23   7   7     4577.12     4808.12    487.41 o 
 -21   7   7     3549.06     3180.68    398.30 o 
 -19   7   7     2296.13     2338.93    183.64 o 
 -17   7   7     1650.06     1789.76    163.76 o 
 -15   7   7      218.01       94.04     82.47 o 
 -13   7   7      263.29      262.49     88.69 o 
 -11   7   7      705.91      903.97    110.97 o 
  -9   7   7      502.37      570.87     99.57 o 
  -7   7   7     1043.66     1005.91    112.32 o 
  -5   7   7      814.72      922.63    106.78 o 
  -3   7   7      264.62      467.29     94.70 o 
  -1   7   7      704.15      704.68    100.90 o 
   1   7   7      701.17      774.61    105.76 o 
   3   7   7     3094.25     3089.31    160.20 o 
   5   7   7     4871.81     5016.16    191.18 o 
   7   7   7     7528.13     6848.84    220.23 o 
   9   7   7     4617.36     4556.24    190.24 o 
  11   7   7     2822.02     3071.27    226.75 o 
  13   7   7      951.57     1211.98    142.17 o 
  15   7   7      417.57      419.54    109.88 o 
 -20   8   7       82.42       52.72    192.19 o 
 -18   8   7       13.68     -186.31     93.15 o 
 -16   8   7      162.50      103.37     95.71 o 
 -14   8   7        5.08       69.29     89.87 o 
 -12   8   7      138.64       92.37     92.38 o 
 -10   8   7      377.88      368.55    101.26 o 
  -8   8   7        9.22       21.18     86.43 o 
  -6   8   7       95.74      111.32     89.59 o 
  -4   8   7       50.75       35.13     86.17 o 
  -2   8   7        5.20      -19.80     81.03 o 
   0   8   7       17.46      122.69     87.05 o 
   2   8   7        6.42        0.41     86.73 o 
   4   8   7      411.29      338.50    102.65 o 
   6   8   7      183.65      104.18     93.59 o 
   8   8   7      851.29      975.42    128.99 o 
  10   8   7       10.86      -22.46     88.43 o 
  12   8   7        3.28      -52.43     91.67 o 
 -15   9   7       36.71      207.57    110.03 o 
 -13   9   7      979.67      785.47    131.79 o 
 -11   9   7      493.23      520.84    134.16 o 
  -9   9   7     1139.36     1222.14    143.23 o 
  -7   9   7     1678.60     1773.87    156.38 o 
  -5   9   7      851.46     1011.95    132.51 o 
  -3   9   7      424.39      517.85    116.75 o 
  -1   9   7       83.64      208.41    101.03 o 
   1   9   7      226.41      159.99    116.99 o 
   3   9   7      887.72      975.08    136.14 o 
   5   9   7     1537.98     1542.11    155.35 o 
   7   9   7     1544.36     1641.14    160.77 o 
 -30   0   8      169.49      -49.80    137.50 o 
 -28   0   8       47.83       81.36    140.45 o 
 -26   0   8     3066.78     2532.39    241.75 o 
 -24   0   8     6754.92     6641.45    326.71 o 
 -22   0   8     1457.88     1103.68    164.80 o 
 -20   0   8    19431.21    20459.40    528.86 o 
 -18   0   8      495.40      706.51    164.27 o 
 -16   0   8      921.91      971.16    125.36 o 
 -14   0   8    14422.90    14954.40    398.36 o 
 -12   0   8    53455.54    53376.54    700.24 o 
 -10   0   8    35753.91    34854.01    524.86 o 
  -8   0   8    28231.50    28713.71    419.97 o 
  -6   0   8    41748.62    42281.35    564.63 o 
  -4   0   8    14204.37    12720.10    234.57 o 
  -2   0   8     9396.29     9266.80    220.72 o 
   0   0   8     2126.34     2204.76    145.08 o 
   2   0   8     2800.21     2448.40    526.73 o 
   4   0   8     1279.97      873.10    109.64 o 
   6   0   8     9384.15     9117.51    296.07 o 
   8   0   8     4540.49     4571.62    152.46 o 
  10   0   8     3222.76     2982.90    122.33 o 
  12   0   8      318.20      290.49    134.77 o 
  14   0   8      320.68      579.61    134.41 o 
  16   0   8      438.37      392.69    161.41 o 
  18   0   8     9835.60     9404.80    382.55 o 
  20   0   8     5247.17     6197.07    334.05 o 
  22   0   8     6358.43     6680.38    602.84 o 
 -31   1   8       27.80      -10.48    106.82 o 
 -29   1   8      274.65       69.65    131.64 o 
 -27   1   8     1239.48     1275.86    142.72 o 
 -25   1   8      424.07      431.53    102.26 o 
 -23   1   8     1184.56     1129.53    163.26 o 
 -21   1   8       65.82        4.70     74.36 o 
 -19   1   8       26.99       35.12     66.51 o 
 -17   1   8      247.15      190.83     40.30 o 
 -15   1   8    10027.77    10007.69    142.16 o 
 -13   1   8    16832.89    16929.53    206.52 o 
 -11   1   8    15812.85    15587.17    195.18 o 
  -9   1   8    17148.54    16231.36    198.69 o 
  -7   1   8    50746.42    53549.96    490.98 o 
  -5   1   8    30841.28    32432.47    322.18 o 
  -3   1   8     4465.89     4245.90     83.86 o 
  -1   1   8     1556.06     1514.02     49.55 o 
   1   1   8     1548.75     1753.85    124.22 o 
   3   1   8     1780.92     1692.06    104.89 o 
   5   1   8       80.94       85.93     24.78 o 
   7   1   8      713.16      712.23     58.42 o 
   9   1   8      378.65      447.63     47.70 o 
  11   1   8      199.50      223.75     59.97 o 
  13   1   8      213.17      237.90     80.78 o 
  15   1   8       61.96      -64.03     70.49 o 
  17   1   8     3114.40     3068.35    314.27 o 
  19   1   8     4319.41     4870.47    211.60 o 
  21   1   8     2621.50     2960.26    177.29 o 
  23   1   8     2930.47     3158.21    662.93 o 
 -30   2   8       31.74      -33.49    104.53 o 
 -28   2   8      127.04      172.73    153.66 o 
 -26   2   8      260.78      132.31    100.51 o 
 -24   2   8      504.25      350.37     96.02 o 
 -22   2   8       99.43       10.50     87.15 o 
 -20   2   8      815.13      787.43     99.69 o 
 -18   2   8      534.41      582.25     60.62 o 
 -16   2   8     2166.65     2313.07     98.49 o 
 -14   2   8      330.51      296.11     44.34 o 
 -12   2   8      827.48      754.42     61.97 o 
 -10   2   8     1607.45     1402.93     60.58 o 
  -8   2   8     1376.64     1132.60     59.51 o 
  -6   2   8     4086.18     4117.41     97.91 o 
  -4   2   8     3370.31     3111.04     77.71 o 
  -2   2   8      894.39      818.59     45.78 o 
   0   2   8      331.11      216.18     34.56 o 
   2   2   8      201.36      106.34     33.09 o 
   4   2   8     1086.59     1123.50     57.35 o 
   6   2   8     1637.19     1502.44     83.03 o 
   8   2   8      128.61      135.91     41.15 o 
  10   2   8     2132.26     1987.44     83.22 o 
  12   2   8     1942.72     2033.53    107.05 o 
  14   2   8      231.16      136.47     87.27 o 
  16   2   8       23.78       89.36     84.30 o 
  18   2   8     1607.08     1560.33    142.07 o 
  20   2   8     2376.37     2302.76    240.90 o 
  22   2   8       17.91     -104.21    173.46 o 
 -29   3   8      488.13      220.16    115.49 o 
 -27   3   8     4167.45     4409.62    219.14 o 
 -25   3   8     3546.23     3724.16    194.79 o 
 -23   3   8     6001.38     5702.25    249.18 o 
 -21   3   8     6510.57     6268.03    231.80 o 
 -19   3   8     5011.98     4877.05    179.95 o 
 -17   3   8      638.10      706.26     71.24 o 
 -15   3   8     1630.85     1746.78     79.58 o 
 -13   3   8      621.87      605.39     53.67 o 
 -11   3   8    11067.96    11212.90    169.08 o 
  -9   3   8     7560.95     7629.19    133.34 o 
  -7   3   8     4075.99     4451.73    100.02 o 
  -5   3   8      605.56      653.83     47.71 o 
  -3   3   8     4320.15     4703.82    101.04 o 
  -1   3   8      575.47      813.59     52.30 o 
   1   3   8     3652.13     3479.94    111.93 o 
   3   3   8     6575.13     6240.50    121.80 o 
   5   3   8     8466.72     8093.60    172.85 o 
   7   3   8     9044.56     8940.14    166.83 o 
   9   3   8     2550.61     2409.77     93.51 o 
  11   3   8     4110.13     3703.25    166.12 o 
  13   3   8      993.20      995.27    114.56 o 
  15   3   8      224.46      146.24     84.37 o 
  17   3   8     1923.82     2009.09    154.28 o 
  19   3   8      287.86      353.39    107.48 o 
  21   3   8      583.51      477.62    134.30 o 
 -28   4   8     2710.17     2442.12    223.46 o 
 -26   4   8     9532.25     9588.72    292.03 o 
 -24   4   8    10768.93    10762.32    294.32 o 
 -22   4   8     6607.85     6848.52    226.93 o 
 -20   4   8     2714.94     3110.72    154.90 o 
 -18   4   8     2653.74     2749.02    115.14 o 
 -16   4   8        3.26       50.47     48.06 o 
 -14   4   8     3665.15     3684.24    108.33 o 
 -12   4   8     4786.33     4777.93    123.48 o 
 -10   4   8    11542.30    10997.16    172.52 o 
  -8   4   8    11602.78    11006.16    169.55 o 
  -6   4   8     8424.71     8234.07    169.24 o 
  -4   4   8     1892.50     1786.00     72.07 o 
  -2   4   8     1089.71     1089.16     61.68 o 
   0   4   8       59.53       74.80     40.18 o 
   2   4   8     4455.67     4475.57    110.92 o 
   4   4   8     9910.42     9636.76    166.63 o 
   6   4   8    16407.55    15911.58    229.11 o 
   8   4   8    10677.45    10577.17    222.10 o 
  10   4   8     6551.25     6727.71    156.16 o 
  12   4   8     4229.12     4257.68    166.61 o 
  14   4   8       13.56       13.23     83.00 o 
  16   4   8     2298.43     2381.04    166.70 o 
  18   4   8     1690.32     1847.38    199.38 o 
  20   4   8      684.22      656.90    123.31 o 
 -27   5   8     1384.07     1437.17    157.22 o 
 -25   5   8     1824.31     2063.58    166.39 o 
 -23   5   8     1659.98     1670.84    147.60 o 
 -21   5   8     1903.67     2123.26    144.99 o 
 -19   5   8      683.57      766.16     85.34 o 
 -17   5   8        0.03       23.91     53.01 o 
 -15   5   8     1578.29     1521.60     82.70 o 
 -13   5   8     2712.91     2515.46     95.00 o 
 -11   5   8     3080.52     2761.91     96.72 o 
  -9   5   8     8772.63     8283.52    198.56 o 
  -7   5   8     1838.85     1808.38     78.39 o 
  -5   5   8     1901.79     1798.76     90.44 o 
  -3   5   8       87.69       79.12     44.12 o 
  -1   5   8        2.67       19.36     42.10 o 
   1   5   8     3443.59     3627.47    106.76 o 
   3   5   8     3857.94     3903.73    114.51 o 
   5   5   8     3345.67     3619.73    116.36 o 
   7   5   8     3553.02     3887.22    122.83 o 
   9   5   8     1175.22     1316.69     87.73 o 
  11   5   8      762.40      948.61     85.22 o 
  13   5   8     1615.72     1842.74    148.15 o 
  15   5   8       44.52       13.83     85.31 o 
  17   5   8      432.49      388.51    111.96 o 
  19   5   8     1774.44     1802.84    160.51 o 
 -24   6   8      254.48      119.08    133.46 o 
 -22   6   8      277.46      370.64    130.68 o 
 -20   6   8       22.86        8.97    102.02 o 
 -18   6   8      137.46       51.41     81.03 o 
 -16   6   8      693.75      592.39     83.74 o 
 -14   6   8      481.22      439.74     80.22 o 
 -12   6   8      280.95      290.41     69.36 o 
 -10   6   8      335.42      196.03     64.68 o 
  -8   6   8      373.80      395.88     68.14 o 
  -6   6   8      408.82      415.16     55.26 o 
  -4   6   8      134.89       54.67     51.72 o 
  -2   6   8      135.35      148.11     57.84 o 
   0   6   8      235.44      189.15     52.68 o 
   2   6   8       75.24       39.23     50.57 o 
   4   6   8      499.39      357.34     64.06 o 
   6   6   8       55.43       77.00     57.76 o 
   8   6   8       55.82       34.92     60.39 o 
  10   6   8      182.65       95.64     63.66 o 
  12   6   8       45.31      -70.29     62.10 o 
  14   6   8      333.79      -21.34    122.56 o 
  16   6   8      266.92      -69.49    115.47 o 
 -23   7   8     2254.33     2155.45    267.31 o 
 -21   7   8     2255.07     2116.12    340.58 o 
 -19   7   8     1814.99     1875.51    201.38 o 
 -17   7   8      619.44      641.46    124.13 o 
 -15   7   8       71.51       33.80     79.53 o 
 -13   7   8     1364.83     1422.99    126.85 o 
 -11   7   8       48.77      101.47     79.28 o 
  -9   7   8      117.75      119.62     80.05 o 
  -7   7   8      160.05      123.47     80.48 o 
  -5   7   8      103.50      271.21     85.20 o 
  -3   7   8       92.25        6.71     72.90 o 
  -1   7   8      598.08      552.42    115.67 o 
   1   7   8     1766.97     1626.59    130.59 o 
   3   7   8     3751.31     3708.84    172.31 o 
   5   7   8     3912.54     3998.40    178.57 o 
   7   7   8     4551.37     4599.60    191.37 o 
   9   7   8     4838.93     4608.18    194.64 o 
  11   7   8     1881.39     1817.55    156.72 o 
  13   7   8     1401.69     1302.44    252.27 o 
 -18   8   8     1584.32     1603.40    171.99 o 
 -16   8   8     1915.87     1715.18    165.92 o 
 -14   8   8      388.36      472.59    109.69 o 
 -12   8   8      754.20     1040.08    127.87 o 
 -10   8   8     1584.25     1636.76    144.43 o 
  -8   8   8     1367.82     1512.38    139.12 o 
  -6   8   8      776.31      955.31    120.64 o 
  -4   8   8       32.09      113.13     90.17 o 
  -2   8   8        8.87       25.36     85.34 o 
   0   8   8      227.86      105.14     93.04 o 
   2   8   8     2930.98     2789.34    170.21 o 
   4   8   8     5653.44     5476.44    317.89 o 
   6   8   8     7299.20     7605.58    287.26 o 
   8   8   8     7533.05     7240.35    252.58 o 
  10   8   8     3083.64     3124.63    182.51 o 
 -13   9   8      658.90      581.82    125.43 o 
 -11   9   8      408.81      555.59    118.35 o 
  -9   9   8      524.31      838.02    187.39 o 
  -7   9   8      834.75     1116.14    137.09 o 
  -5   9   8      349.45      401.94    114.70 o 
  -3   9   8       86.32      150.15     98.25 o 
  -1   9   8      139.70      -95.91     95.71 o 
   1   9   8     2232.90     2059.32    177.96 o 
   3   9   8     2544.85     2297.97    172.42 o 
   5   9   8     2725.12     2587.64    180.99 o 
 -31   1   9       54.50       47.32    111.02 o 
 -29   1   9      541.08      687.66    135.05 o 
 -27   1   9      959.94      741.55    124.36 o 
 -25   1   9     3166.80     2947.21    174.41 o 
 -23   1   9      857.51      672.16    106.92 o 
 -21   1   9      425.16      373.51     88.07 o 
 -19   1   9       28.78      -22.64     65.37 o 
 -17   1   9      889.05     1114.43     99.41 o 
 -15   1   9      645.01      704.03     47.74 o 
 -13   1   9    10032.78    10145.55    154.05 o 
 -11   1   9     9198.33     8998.02    143.49 o 
  -9   1   9    16250.24    15947.06    201.76 o 
  -7   1   9     4942.97     4665.27     98.98 o 
  -5   1   9     6306.36     6400.08    111.68 o 
  -3   1   9      114.63      176.82     31.98 o 
  -1   1   9      411.12      426.10     31.31 o 
   1   1   9     2108.99     1902.38     96.39 o 
   3   1   9     5362.73     4958.30    205.52 o 
   5   1   9     9073.80     8666.72    206.50 o 
   7   1   9     2552.52     2116.88    139.28 o 
   9   1   9     1620.12     1583.86    171.51 o 
  11   1   9       24.94       49.33     67.81 o 
  13   1   9       31.00     -104.28     74.27 o 
  15   1   9      957.76     1091.38    120.73 o 
  17   1   9      326.58      498.44    104.29 o 
  19   1   9     2650.02     2904.52    177.81 o 
  21   1   9     2154.22     2742.26    178.87 o 
 -30   2   9     1515.40     1387.02    160.53 o 
 -28   2   9     5838.26     5228.72    233.82 o 
 -26   2   9     3032.89     2552.60    175.21 o 
 -24   2   9     6209.57     5757.60    215.56 o 
 -22   2   9     5320.54     5068.65    249.96 o 
 -20   2   9     2968.92     2778.22    147.90 o 
 -18   2   9    11924.37    12035.87    263.23 o 
 -16   2   9    16466.55    16719.28    259.21 o 
 -14   2   9     9182.36     8993.47    159.41 o 
 -12   2   9    20516.56    20221.12    261.35 o 
 -10   2   9    44366.52    44481.71    436.16 o 
  -8   2   9    35418.45    36007.11    366.65 o 
  -6   2   9    10561.33     9963.13    149.88 o 
  -4   2   9     3846.86     3691.57     88.60 o 
  -2   2   9       76.02       60.42     32.80 o 
   0   2   9     3656.53     3822.71    108.28 o 
   2   2   9     3276.41     3045.14    109.79 o 
   4   2   9     8646.20     8843.82    134.72 o 
   6   2   9     6424.36     6198.78    117.29 o 
   8   2   9     4557.01     4460.70    128.65 o 
  10   2   9     1708.32     1716.49    173.60 o 
  12   2   9       31.60       19.35     75.84 o 
  14   2   9      323.75      252.60     91.62 o 
  16   2   9     1878.33     2000.96    170.27 o 
  18   2   9     2526.40     2639.16    286.53 o 
  20   2   9     5309.90     5539.01    235.31 o 
 -29   3   9     1090.17     1261.38    222.36 o 
 -27   3   9     3684.60     3410.58    196.90 o 
 -25   3   9     3054.47     2923.19    210.78 o 
 -23   3   9      873.71      921.72    119.91 o 
 -21   3   9       14.87        5.12     74.75 o 
 -19   3   9        2.74       51.10     71.47 o 
 -17   3   9     3439.42     3488.82    118.99 o 
 -15   3   9     5477.99     5296.94    138.80 o 
 -13   3   9    12883.61    12330.40    187.09 o 
 -11   3   9    26717.99    25772.81    303.14 o 
  -9   3   9    18481.22    17864.57    228.03 o 
  -7   3   9    21057.50    20025.72    243.59 o 
  -5   3   9     6941.98     6792.65    125.08 o 
  -3   3   9     4137.09     4190.93    134.61 o 
  -1   3   9      647.06      823.83     53.64 o 
   1   3   9     1694.37     1949.18     73.22 o 
   3   3   9     2898.05     3009.45     89.51 o 
   5   3   9     4324.32     4374.63    107.00 o 
   7   3   9      140.53      263.52     49.15 o 
   9   3   9      102.45       97.82     50.91 o 
  11   3   9      352.67      392.51     90.52 o 
  13   3   9     1005.39     1049.27    132.90 o 
  15   3   9     1137.08     1215.55    131.85 o 
  17   3   9     2338.11     2344.78    169.76 o 
  19   3   9     1241.25     1560.04    153.28 o 
 -28   4   9      280.77      207.44    149.12 o 
 -26   4   9      197.20      140.00    106.44 o 
 -24   4   9      801.82      905.74    124.74 o 
 -22   4   9      634.19      552.63    109.72 o 
 -20   4   9     1437.65     1412.66    123.25 o 
 -18   4   9      292.02      213.15     61.20 o 
 -16   4   9     1875.66     1693.99     93.81 o 
 -14   4   9      406.74      517.42     59.14 o 
 -12   4   9      274.46      147.24     48.05 o 
 -10   4   9      333.57      213.55     52.99 o 
  -8   4   9     1920.89     1726.59     83.26 o 
  -6   4   9     1256.71     1076.59     63.57 o 
  -4   4   9     1360.60     1157.18     64.86 o 
  -2   4   9     3894.21     3930.96    126.76 o 
   0   4   9      941.93      833.43     61.66 o 
   2   4   9     1667.16     1642.40     76.46 o 
   4   4   9     1081.44      992.63     68.82 o 
   6   4   9     1937.20     1605.31    127.06 o 
   8   4   9     3166.32     2795.31    113.31 o 
  10   4   9      701.68      627.21    100.11 o 
  12   4   9      920.09      821.06    114.30 o 
  14   4   9      555.61      439.72    105.48 o 
  16   4   9     1044.45     1075.95    141.48 o 
  18   4   9      667.15      731.43    142.03 o 
 -27   5   9     3108.48     3338.00    205.37 o 
 -25   5   9     5785.55     5667.80    280.99 o 
 -23   5   9     8673.12     8568.58    421.79 o 
 -21   5   9     5086.84     5265.08    201.50 o 
 -19   5   9     1151.29     1189.30     96.85 o 
 -17   5   9      304.69      377.32     70.53 o 
 -15   5   9       76.63       19.36     50.44 o 
 -13   5   9     3004.06     3299.87    109.79 o 
 -11   5   9     5304.82     5619.68    132.12 o 
  -9   5   9     1465.88     1592.99     78.70 o 
  -7   5   9       34.12       19.86     44.82 o 
  -5   5   9      152.73      138.23     47.81 o 
  -3   5   9     1622.19     1465.08     75.22 o 
  -1   5   9     2580.10     2460.90     92.11 o 
   1   5   9     3570.96     3481.88    110.32 o 
   3   5   9     7682.71     7893.85    161.26 o 
   5   5   9     9754.22     9577.55    183.18 o 
   7   5   9     7031.94     7234.04    165.57 o 
   9   5   9     5546.44     4986.28    145.29 o 
  11   5   9     1179.40     1194.51    184.08 o 
  13   5   9       33.50       30.88     91.57 o 
  15   5   9       22.15       35.38     91.88 o 
  17   5   9       58.95       78.19    101.09 o 
 -24   6   9     7117.55     7611.26    311.33 o 
 -22   6   9    11967.65    13414.85    386.25 o 
 -20   6   9     4443.92     5123.02    369.76 o 
 -18   6   9      469.01      539.79     94.80 o 
 -16   6   9      335.17      385.73     78.93 o 
 -14   6   9      150.84      188.72     67.90 o 
 -12   6   9     5352.80     5143.60    156.16 o 
 -10   6   9     1695.46     1772.22     85.76 o 
  -8   6   9      834.10      904.95     70.20 o 
  -6   6   9      839.93      931.33     71.26 o 
  -4   6   9       12.95       40.23     48.85 o 
  -2   6   9     1978.38     1982.37    108.45 o 
   0   6   9     4776.08     4596.03    128.27 o 
   2   6   9     2414.19     2551.44    127.57 o 
   4   6   9     6518.58     6887.02    162.08 o 
   6   6   9     8501.77     8712.93    187.96 o 
   8   6   9     7069.63     6718.50    172.56 o 
  10   6   9     5569.96     5667.89    347.82 o 
  12   6   9      294.96      383.61    107.14 o 
  14   6   9        4.20      104.86    113.11 o 
  16   6   9      420.39      301.10    130.31 o 
 -21   7   9     2357.56     2297.19    374.20 o 
 -19   7   9      564.22      574.26    128.56 o 
 -17   7   9       11.88       14.24     92.75 o 
 -15   7   9       25.55       -6.24     81.44 o 
 -13   7   9     2113.58     2276.71    145.36 o 
 -11   7   9     7958.66     7798.68    235.16 o 
  -9   7   9      843.67     1034.64    115.34 o 
  -7   7   9      755.79      976.51    109.62 o 
  -5   7   9        7.65       87.79     76.36 o 
  -3   7   9        5.80       35.01     77.83 o 
  -1   7   9     1893.09     1930.52    144.59 o 
   1   7   9     2165.85     2006.72    140.11 o 
   3   7   9     4447.71     4421.42    187.52 o 
   5   7   9     5849.00     5981.18    213.73 o 
   7   7   9     2631.30     2644.61    158.54 o 
   9   7   9     2333.47     2487.84    160.68 o 
  11   7   9      466.93      541.02    211.52 o 
  13   7   9      173.92      454.01    171.71 o 
 -18   8   9       14.33      -44.20    194.74 o 
 -16   8   9       27.91       91.53     99.76 o 
 -14   8   9      403.87      304.54    105.12 o 
 -12   8   9     1168.17     1153.84    132.30 o 
 -10   8   9      208.42      159.45     92.86 o 
  -8   8   9      495.46      328.34     97.31 o 
  -6   8   9        7.29      -50.09     84.21 o 
  -4   8   9        8.78       64.96     86.20 o 
  -2   8   9      591.95      508.48    106.89 o 
   0   8   9      396.71      290.80     99.49 o 
   2   8   9       12.60      -42.87     88.75 o 
   4   8   9      159.61       63.81     97.73 o 
   6   8   9       70.70      189.58     99.82 o 
   8   8   9      270.10      338.78    112.26 o 
  10   8   9      317.71      356.02    206.13 o 
 -13   9   9     1054.25     1247.78    149.49 o 
 -11   9   9     2862.02     3083.30    190.80 o 
  -9   9   9     1978.83     1888.46    160.97 o 
  -7   9   9     1687.94     1573.87    150.70 o 
  -5   9   9      264.13      165.98    104.47 o 
  -3   9   9       98.66      162.96    115.57 o 
  -1   9   9      140.48      225.21    109.44 o 
   1   9   9      651.90      718.04    142.03 o 
   3   9   9      981.21     1012.99    141.27 o 
 -30   0  10     1103.61      912.93    204.04 o 
 -28   0  10     4055.80     3636.21    290.94 o 
 -26   0  10    10465.04     9704.01    406.91 o 
 -24   0  10     3464.95     3033.00    329.64 o 
 -22   0  10     3641.68     3031.90    224.32 o 
 -20   0  10      128.49      184.74    113.09 o 
 -18   0  10      207.76      261.75    110.75 o 
 -16   0  10    17627.96    17945.16    316.27 o 
 -14   0  10    39424.13    39624.50    571.05 o 
 -12   0  10    33242.63    33055.68    494.37 o 
 -10   0  10    22144.57    22036.94    364.25 o 
  -8   0  10    34590.61    35281.57    510.44 o 
  -6   0  10    27208.46    27605.77    414.83 o 
  -4   0  10     4285.54     4446.77    180.17 o 
  -2   0  10      720.92      724.57    101.45 o 
   0   0  10     5786.80     5336.66    216.62 o 
   2   0  10    12876.62    12386.48    347.52 o 
   4   0  10     9305.94     8630.23    296.22 o 
   6   0  10     3366.20     3051.19    195.60 o 
   8   0  10     1218.43     1238.49    239.42 o 
  10   0  10       26.75     -108.13     88.42 o 
  12   0  10      769.74      812.35    152.03 o 
  14   0  10     3165.08     2736.35    226.98 o 
  16   0  10     2845.05     3392.26    259.46 o 
  18   0  10     3731.27     4585.46    543.38 o 
  20   0  10     4884.03     5438.77    819.91 o 
 -31   1  10      167.38      127.62    114.45 o 
 -29   1  10      675.13      523.81    124.96 o 
 -27   1  10     1574.62     1197.13    140.48 o 
 -25   1  10     2195.86     2032.59    280.76 o 
 -23   1  10     1259.46     1258.87    124.85 o 
 -21   1  10       53.24       59.79     75.50 o 
 -19   1  10     5779.87     5808.21    192.32 o 
 -17   1  10     3783.94     3980.49    116.36 o 
 -15   1  10     7349.46     7290.74    203.93 o 
 -13   1  10    16331.94    16281.22    214.07 o 
 -11   1  10    23576.57    23953.17    276.76 o 
  -9   1  10    13965.23    13466.27    214.45 o 
  -7   1  10     9975.56     9478.26    148.07 o 
  -5   1  10    11275.47    11067.70    157.89 o 
  -3   1  10     2149.67     2113.74    114.97 o 
  -1   1  10     3112.50     2997.89    103.14 o 
   1   1  10     6512.38     6116.17    167.50 o 
   3   1  10     5415.34     5250.32    162.76 o 
   5   1  10     1615.01     1477.66    105.50 o 
   7   1  10     1607.44     1360.81    108.83 o 
   9   1  10        3.20        1.89     65.72 o 
  11   1  10     1034.68      996.70    113.15 o 
  13   1  10     3003.42     2815.78    161.76 o 
  15   1  10     2798.21     2807.68    170.74 o 
  17   1  10     2197.27     2859.13    175.93 o 
  19   1  10     2349.87     2585.78    180.26 o 
 -30   2  10       99.95       64.66    105.42 o 
 -28   2  10       85.59      -51.31     95.66 o 
 -26   2  10      832.36      913.27    128.55 o 
 -24   2  10      936.55      963.19    165.04 o 
 -22   2  10      804.63      830.68    110.29 o 
 -20   2  10     1587.74     1449.67    121.97 o 
 -18   2  10     8599.20     8202.83    219.01 o 
 -16   2  10     1014.03     1065.95     63.61 o 
 -14   2  10      969.24     1069.88     64.90 o 
 -12   2  10      324.41      319.11     47.50 o 
 -10   2  10     1975.75     1931.42     75.28 o 
  -8   2  10      544.69      430.32     47.75 o 
  -6   2  10     1117.54     1096.87     66.15 o 
  -4   2  10     1556.50     1529.42     62.52 o 
  -2   2  10      135.12       73.08     33.36 o 
   0   2  10     1476.89     1412.24     58.69 o 
   2   2  10      808.52      741.59     42.84 o 
   4   2  10      835.96      915.87     89.25 o 
   6   2  10     1612.88     1576.18    157.70 o 
   8   2  10     1497.29     1352.86    135.44 o 
  10   2  10     1802.23     1526.38    132.01 o 
  12   2  10      814.36      682.11    104.58 o 
  14   2  10      809.04      845.27    115.82 o 
  16   2  10       14.69      128.84    104.09 o 
  18   2  10       18.34       46.73     91.27 o 
  20   2  10     1009.95      962.29    139.76 o 
 -29   3  10     2987.57     2599.51    192.38 o 
 -27   3  10     4108.96     4059.79    212.16 o 
 -25   3  10     3672.15     3608.42    193.02 o 
 -23   3  10     3682.54     3807.87    185.78 o 
 -21   3  10     2856.92     2683.31    151.45 o 
 -19   3  10     1095.12     1056.22    107.33 o 
 -17   3  10      406.16      349.90     65.05 o 
 -15   3  10     6754.20     6924.27    142.79 o 
 -13   3  10     1060.48     1090.23     68.04 o 
 -11   3  10     2508.97     2626.47     98.90 o 
  -9   3  10     5633.36     5809.68    124.83 o 
  -7   3  10     3644.99     3763.22    101.03 o 
  -5   3  10     5849.14     6101.63    122.62 o 
  -3   3  10     5809.49     5615.38    154.30 o 
  -1   3  10     6365.90     6077.86    126.99 o 
   1   3  10     8766.66     8427.54    144.00 o 
   3   3  10    12021.84    11191.48    171.02 o 
   5   3  10     9247.40     9282.39    204.75 o 
   7   3  10     8602.33     8403.26    263.00 o 
   9   3  10     2479.88     2631.60    152.41 o 
  11   3  10      485.71      396.69     95.42 o 
  13   3  10        1.06       53.05     80.61 o 
  15   3  10      251.80      241.26     97.64 o 
  17   3  10     1556.63     1646.75    155.19 o 
  19   3  10       57.54       59.37    183.87 o 
 -28   4  10     4527.51     4742.61    335.42 o 
 -26   4  10    11450.16    11525.17    320.29 o 
 -24   4  10     6077.11     6060.03    226.31 o 
 -22   4  10     1155.67     1119.85    123.48 o 
 -20   4  10     1565.26     1525.55    126.19 o 
 -18   4  10      913.97      891.13     83.39 o 
 -16   4  10     5817.52     5749.05    139.13 o 
 -14   4  10    33430.51    32523.71    371.99 o 
 -12   4  10    11301.35    10877.98    183.29 o 
 -10   4  10     7452.28     7157.12    146.95 o 
  -8   4  10     8359.93     7925.33    149.23 o 
  -6   4  10     1454.15     1440.59     73.74 o 
  -4   4  10      274.05      263.78     50.81 o 
  -2   4  10     3391.17     3552.82    118.33 o 
   0   4  10     8396.38     8726.10    167.39 o 
   2   4  10    15668.42    15525.21    223.00 o 
   4   4  10     6962.90     7043.93    147.15 o 
   6   4  10     3924.47     4447.12    130.70 o 
   8   4  10     3711.25     4050.12    235.08 o 
  10   4  10      314.65      453.59     98.25 o 
  12   4  10      186.43      211.15     94.63 o 
  14   4  10      406.80      435.87    112.32 o 
  16   4  10     2604.48     2815.24    186.70 o 
  18   4  10     2842.35     3146.74    203.83 o 
 -27   5  10     1759.31     1926.69    172.92 o 
 -25   5  10     4185.89     4156.93    307.86 o 
 -23   5  10     1664.98     1801.12    150.08 o 
 -21   5  10     1401.61     1609.38    134.48 o 
 -19   5  10       15.16       49.78     64.42 o 
 -17   5  10      629.76      745.48     81.60 o 
 -15   5  10     5143.56     5041.91    152.37 o 
 -13   5  10     5577.43     5047.02    132.02 o 
 -11   5  10     2896.25     2734.29    101.61 o 
  -9   5  10    24461.76    23519.92    296.40 o 
  -7   5  10     8000.96     7929.31    175.60 o 
  -5   5  10     2053.76     2195.71    134.42 o 
  -3   5  10      108.55       72.88     50.05 o 
  -1   5  10      113.96      160.83     52.63 o 
   1   5  10     1499.22     1484.66     82.17 o 
   3   5  10     4662.30     4891.57    132.83 o 
   5   5  10     2325.64     2785.38    109.98 o 
   7   5  10     3028.06     3560.90    171.50 o 
   9   5  10      112.14      174.66     87.55 o 
  11   5  10      595.85      299.49    127.11 o 
  13   5  10      380.98      199.18    102.82 o 
  15   5  10     2577.82     2836.29    195.70 o 
 -24   6  10       42.29      -39.17    188.92 o 
 -22   6  10      383.75      405.02    132.80 o 
 -20   6  10      193.90      159.43    113.11 o 
 -18   6  10      429.59      384.13     91.33 o 
 -16   6  10      161.34      108.67     69.70 o 
 -14   6  10     1395.23     1446.38    105.04 o 
 -12   6  10       19.98      -81.69     56.78 o 
 -10   6  10      591.55      438.28     63.73 o 
  -8   6  10      387.99      460.16     62.47 o 
  -6   6  10        9.85        2.13     47.04 o 
  -4   6  10      238.37      183.15     55.65 o 
  -2   6  10      221.72      113.03     68.90 o 
   0   6  10      377.36      408.15     79.56 o 
   2   6  10       13.51       23.60     54.30 o 
   4   6  10      480.41      488.10     72.85 o 
   6   6  10      358.97      267.89     69.12 o 
   8   6  10      112.98      182.76     89.85 o 
  10   6  10      447.04      201.62    132.69 o 
  12   6  10       21.17      -53.07     94.89 o 
  14   6  10       14.63       37.58    113.84 o 
 -21   7  10     3150.99     3715.97    441.11 o 
 -19   7  10      868.55      819.48    137.69 o 
 -17   7  10       46.17      244.75    105.95 o 
 -15   7  10      190.46      413.56     98.53 o 
 -13   7  10     2543.93     2864.67    186.75 o 
 -11   7  10     3123.06     3161.93    167.31 o 
  -9   7  10     3153.42     3154.76    163.43 o 
  -7   7  10      712.78      805.61    107.35 o 
  -5   7  10      351.58      351.93     92.68 o 
  -3   7  10      312.88      249.47     88.28 o 
  -1   7  10     1394.65     1385.83    126.06 o 
   1   7  10     2746.84     3084.54    162.70 o 
   3   7  10     3032.04     2816.50    159.38 o 
   5   7  10     3050.36     3098.93    169.13 o 
   7   7  10     2635.18     2548.34    266.53 o 
   9   7  10     1428.23     1251.88    221.79 o 
  11   7  10      356.53      389.95    208.66 o 
 -18   8  10       68.87      195.56    118.67 o 
 -16   8  10      601.66      653.70    135.42 o 
 -14   8  10     6665.99     7408.64    254.58 o 
 -12   8  10     2646.77     2994.40    176.09 o 
 -10   8  10     2461.11     2387.27    163.45 o 
  -8   8  10     1121.51     1439.40    138.43 o 
  -6   8  10       39.58       82.38     92.06 o 
  -4   8  10      580.48      498.02    110.38 o 
  -2   8  10     3344.75     3090.68    174.30 o 
   0   8  10     3548.31     3700.80    247.31 o 
   2   8  10     6435.96     6169.91    231.68 o 
   4   8  10     4274.54     4282.79    206.06 o 
   6   8  10     3558.73     3311.08    494.07 o 
   8   8  10     2255.34     2485.23    285.52 o 
 -11   9  10      469.98      820.64    183.04 o 
  -9   9  10      855.30      795.32    142.80 o 
  -7   9  10        8.86       75.09    124.87 o 
  -5   9  10      582.12      371.95    113.54 o 
  -3   9  10     1734.06     1584.13    156.99 o 
  -1   9  10     1629.46     1635.55    160.21 o 
   1   9  10     2843.05     2732.82    184.57 o 
 -29   1  11     2071.40     1769.91    165.99 o 
 -27   1  11     4830.67     4631.00    216.42 o 
 -25   1  11     4269.25     3757.01    223.77 o 
 -23   1  11     2236.32     2154.66    148.23 o 
 -21   1  11      365.77      247.10     84.60 o 
 -19   1  11      294.97      338.28     83.19 o 
 -17   1  11     3985.10     4324.60    126.81 o 
 -15   1  11     8166.34     8533.07    162.02 o 
 -13   1  11    14551.72    14659.74    206.43 o 
 -11   1  11    11034.96    10978.11    172.03 o 
  -9   1  11     9826.81    10020.09    169.36 o 
  -7   1  11     2760.55     2722.37     90.53 o 
  -5   1  11     2559.06     2745.29    100.91 o 
  -3   1  11     2503.23     2392.39     86.17 o 
  -1   1  11     4452.08     4258.34    143.55 o 
   1   1  11    13165.94    12317.13    253.14 o 
   3   1  11    11443.92    10708.03    241.68 o 
   5   1  11     8658.94     8286.23    219.71 o 
   7   1  11     2336.67     2213.18    133.21 o 
   9   1  11      322.89      330.99     88.34 o 
  11   1  11       96.90      105.04     82.08 o 
  13   1  11     1705.15     1710.56    140.06 o 
  15   1  11     3021.40     3382.76    186.15 o 
  17   1  11     2127.75     2286.17    170.05 o 
  19   1  11     2487.99     2781.12    191.16 o 
 -30   2  11      950.65     1179.18    156.90 o 
 -28   2  11     4374.42     4405.41    223.10 o 
 -26   2  11     4586.08     4329.16    280.03 o 
 -24   2  11     7234.14     7060.55    237.68 o 
 -22   2  11     2041.09     1847.38    139.15 o 
 -20   2  11      469.91      606.71    133.01 o 
 -18   2  11     3675.57     3863.00    157.96 o 
 -16   2  11     3733.14     4038.63    123.22 o 
 -14   2  11    13248.19    13342.65    206.93 o 
 -12   2  11    37337.55    37244.98    396.07 o 
 -10   2  11    29807.77    28995.92    326.28 o 
  -8   2  11     5295.84     5244.68    117.47 o 
  -6   2  11     3296.82     3189.78     93.11 o 
  -4   2  11       96.01      157.74     41.07 o 
  -2   2  11     2340.99     2096.70     73.01 o 
   0   2  11     7149.50     6947.09    116.55 o 
   2   2  11    12065.50    11411.16    249.18 o 
   4   2  11    10523.10    10181.51    245.09 o 
   6   2  11     5450.08     5129.18    182.90 o 
   8   2  11       47.47       -8.85     73.71 o 
  10   2  11      416.89      515.04     97.79 o 
  12   2  11     1986.66     2052.14    152.20 o 
  14   2  11     2929.58     3344.40    184.90 o 
  16   2  11     3458.55     3721.93    200.63 o 
  18   2  11     4252.94     4625.76    227.67 o 
 -29   3  11      511.92      304.78    125.02 o 
 -27   3  11     1720.83     1890.82    167.17 o 
 -25   3  11      423.55      487.24    112.74 o 
 -23   3  11      421.61      264.00     95.77 o 
 -21   3  11      570.47      415.52     98.51 o 
 -19   3  11     1956.56     1824.79    128.86 o 
 -17   3  11     7435.73     7411.30    173.00 o 
 -15   3  11    10647.72    10292.28    178.29 o 
 -13   3  11     9436.84     8950.18    163.92 o 
 -11   3  11    14108.57    13190.49    199.95 o 
  -9   3  11     5255.81     4877.44    119.59 o 
  -7   3  11    12093.60    11344.06    177.86 o 
  -5   3  11     4495.37     3945.62    104.04 o 
  -3   3  11     1138.75     1041.65     63.31 o 
  -1   3  11      158.87      189.77     44.60 o 
   1   3  11     1939.78     2111.99     78.71 o 
   3   3  11     2453.27     2463.82    137.73 o 
   5   3  11     2374.65     2350.91    136.87 o 
   7   3  11       34.84       52.33     83.81 o 
   9   3  11       76.25       73.03     81.09 o 
  11   3  11      754.83      759.93    113.84 o 
  13   3  11     3679.49     3801.40    195.88 o 
  15   3  11     2767.56     2639.69    180.00 o 
  17   3  11     4073.44     4506.40    227.57 o 
 -28   4  11      200.89      -68.22    127.02 o 
 -26   4  11      174.71       10.59    101.64 o 
 -24   4  11      902.55     1050.99    129.81 o 
 -22   4  11     1322.81     1388.80    131.28 o 
 -20   4  11     2875.45     2847.96    168.99 o 
 -18   4  11     1023.85     1202.79     91.88 o 
 -16   4  11     8451.49     8146.63    166.27 o 
 -14   4  11     3591.04     3399.62    112.27 o 
 -12   4  11     2920.09     2782.73    104.45 o 
 -10   4  11      781.99      697.55     64.71 o 
  -8   4  11     5307.14     4972.68    122.71 o 
  -6   4  11     5577.24     5218.37    127.38 o 
  -4   4  11      478.94      442.81     56.15 o 
  -2   4  11     1263.83     1204.41     70.85 o 
   0   4  11      478.90      394.17     55.01 o 
   2   4  11     1016.04      832.27     69.56 o 
   4   4  11       79.81       12.96     65.88 o 
   6   4  11      504.83      373.34    110.95 o 
   8   4  11     1485.26     1490.07    134.77 o 
  10   4  11     1072.08     1041.07    126.65 o 
  12   4  11      988.80      957.21    131.74 o 
  14   4  11      219.59      237.34    103.52 o 
  16   4  11      189.14       99.81    106.03 o 
 -25   5  11     3578.43     3536.76    196.78 o 
 -23   5  11     3219.14     3544.16    186.95 o 
 -21   5  11     2831.92     2705.03    160.51 o 
 -19   5  11     1205.11     1111.69     95.79 o 
 -17   5  11        1.51       40.41     60.88 o 
 -15   5  11      287.43      424.90     66.77 o 
 -13   5  11     2530.89     2582.77    103.51 o 
 -11   5  11     3097.20     3101.14    109.43 o 
  -9   5  11      800.98      902.38     72.39 o 
  -7   5  11        3.82       96.03     50.24 o 
  -5   5  11       77.58       75.52     50.11 o 
  -3   5  11     3934.01     3773.50    116.24 o 
  -1   5  11     8634.85     8943.42    171.79 o 
   1   5  11     7013.07     6887.84    165.37 o 
   3   5  11     5198.06     5097.98    137.73 o 
   5   5  11     6702.33     6306.87    216.27 o 
   7   5  11     4268.81     4020.76    189.15 o 
   9   5  11     2258.48     2327.79    163.38 o 
  11   5  11      587.60      606.11    116.69 o 
  13   5  11       12.56      157.00    103.90 o 
  15   5  11      398.06      587.20    128.85 o 
 -24   6  11     5821.30     6374.09    297.67 o 
 -22   6  11     4988.80     4800.62    270.68 o 
 -20   6  11       32.48       89.40    113.38 o 
 -18   6  11      308.27      339.57     92.29 o 
 -16   6  11     1144.79     1397.47    119.97 o 
 -14   6  11     2458.25     2551.23    127.50 o 
 -12   6  11    27620.53    28093.91    401.36 o 
 -10   6  11    15501.10    15920.69    246.26 o 
  -8   6  11      475.08      488.26     66.33 o 
  -6   6  11       50.69      -50.75     49.32 o 
  -4   6  11      731.95      715.14     74.18 o 
  -2   6  11     4329.37     4290.55    194.69 o 
   0   6  11    15094.88    15095.24    245.30 o 
   2   6  11    10637.36    10780.79    206.27 o 
   4   6  11    10731.73    11266.94    644.78 o 
   6   6  11     5914.71     6329.01    239.84 o 
   8   6  11     1802.27     2057.43    213.67 o 
  10   6  11      911.90     1077.69    139.92 o 
  12   6  11      109.03       72.16    123.40 o 
 -21   7  11     1004.73      993.12    214.55 o 
 -19   7  11       71.98      293.45    106.92 o 
 -17   7  11      561.72      679.94    126.78 o 
 -15   7  11      922.48     1204.93    126.06 o 
 -13   7  11     1050.21     1348.86    134.11 o 
 -11   7  11     4320.08     4572.35    191.53 o 
  -9   7  11       70.16        6.81     81.13 o 
  -7   7  11      695.49      560.31    101.76 o 
  -5   7  11       16.98       98.95     85.36 o 
  -3   7  11      972.98      989.79    116.62 o 
  -1   7  11     5386.90     5735.94    214.51 o 
   1   7  11     2678.51     2584.69    174.72 o 
   3   7  11     1661.17     1838.82    142.94 o 
   5   7  11     3848.75     4177.72    618.69 o 
   7   7  11     1807.05     1673.96    249.32 o 
   9   7  11      714.59      831.58    215.90 o 
 -16   8  11      395.42      483.53    132.79 o 
 -14   8  11      689.45      634.46    119.17 o 
 -12   8  11        4.09       80.63     93.74 o 
 -10   8  11        5.90      -18.07     83.74 o 
  -8   8  11     1525.01     1449.67    142.67 o 
  -6   8  11      558.97      508.03    112.70 o 
  -4   8  11      104.01      131.81     96.03 o 
  -2   8  11      165.17      138.92    100.86 o 
   0   8  11      281.05      111.49     97.13 o 
   2   8  11        5.30      -69.18     91.32 o 
   4   8  11       68.75     -112.54    134.77 o 
   6   8  11        6.10      155.13    340.27 o 
  -7   9  11     1457.60     1370.79    152.76 o 
  -5   9  11       30.95      -59.42    122.30 o 
 -30   0  12     2393.48     2045.54    260.02 o 
 -28   0  12     2238.76     1910.10    237.46 o 
 -26   0  12     3241.74     2870.29    253.59 o 
 -24   0  12     1045.33     1049.39    174.67 o 
 -22   0  12       37.42       46.46    111.80 o 
 -20   0  12      342.83      278.56    198.36 o 
 -18   0  12    11359.25    11024.30    363.07 o 
 -16   0  12    32860.23    31044.95    574.16 o 
 -14   0  12    15080.33    15903.77    314.48 o 
 -12   0  12    11915.63    12268.72    266.78 o 
 -10   0  12    18437.27    18382.89    337.38 o 
  -8   0  12    22886.57    23319.27    456.56 o 
  -6   0  12      448.24      498.33     89.44 o 
  -4   0  12      404.94      407.67    106.85 o 
  -2   0  12     3027.18     2551.93    191.70 o 
   0   0  12    14507.24    13816.90    452.53 o 
   2   0  12     6063.08     5324.03    246.56 o 
   4   0  12     5315.86     5223.15    256.43 o 
   6   0  12     1548.27     1389.98    167.20 o 
   8   0  12      315.88      205.72    116.27 o 
  10   0  12     4647.05     4748.28    278.22 o 
  12   0  12     9004.08     8960.89    378.59 o 
  14   0  12     7483.92     7584.60    363.42 o 
  16   0  12     6674.72     7296.25    374.65 o 
  18   0  12     2574.88     3078.78    640.73 o 
 -29   1  12     1158.18     1003.38    144.55 o 
 -27   1  12      474.93      168.27    121.11 o 
 -25   1  12     1466.80     1555.36    148.42 o 
 -23   1  12      186.24      133.17     83.36 o 
 -21   1  12      230.51      193.20     84.60 o 
 -19   1  12     4715.71     4966.71    181.94 o 
 -17   1  12    13186.43    12970.43    226.41 o 
 -15   1  12    10174.10    10495.65    175.29 o 
 -13   1  12    10210.53    10671.15    176.18 o 
 -11   1  12    15043.90    14818.50    211.57 o 
  -9   1  12    13012.34    13161.46    193.42 o 
  -7   1  12     1796.48     1699.93     73.77 o 
  -5   1  12      206.64      192.36     38.83 o 
  -3   1  12     4470.87     4369.87    163.79 o 
  -1   1  12      161.15      171.99     64.08 o 
   1   1  12     3705.27     3629.40    241.58 o 
   3   1  12     5110.21     4880.80    229.01 o 
   5   1  12     1534.93     1698.07    123.59 o 
   7   1  12      239.38       49.93     74.19 o 
   9   1  12      224.33      223.46    109.73 o 
  11   1  12     1911.12     1606.57    140.36 o 
  13   1  12     2338.73     2243.21    160.11 o 
  15   1  12     4910.44     5054.92    289.19 o 
  17   1  12     3553.44     3773.56    209.90 o 
 -28   2  12      830.14      784.21    133.84 o 
 -26   2  12      323.46      425.14    110.30 o 
 -24   2  12      247.96      228.76     94.35 o 
 -22   2  12      833.88      875.62    113.20 o 
 -20   2  12      336.74      272.86     83.68 o 
 -18   2  12     2148.51     2020.10    128.85 o 
 -16   2  12      846.59      744.66     72.88 o 
 -14   2  12     1629.20     1689.26     81.69 o 
 -12   2  12     1026.45      994.97     68.31 o 
 -10   2  12     2389.85     2315.65     87.84 o 
  -8   2  12      714.63      547.91     56.15 o 
  -6   2  12     2377.33     2202.30     82.06 o 
  -4   2  12     8405.22     8179.64    264.49 o 
  -2   2  12     1553.15     1462.07     78.43 o 
   0   2  12      253.43      108.62     63.43 o 
   2   2  12      445.58      380.92     78.88 o 
   4   2  12     1387.22     1294.73    147.00 o 
   6   2  12       24.78      -58.15     69.70 o 
   8   2  12       31.21       31.72     79.20 o 
  10   2  12      464.50      459.40    108.02 o 
  12   2  12      361.62      413.87    106.42 o 
  14   2  12      274.96      349.24    107.85 o 
  16   2  12       41.15      107.89    100.20 o 
 -29   3  12     4963.87     4697.88    239.44 o 
 -27   3  12     3113.89     3096.15    204.83 o 
 -25   3  12     3852.40     3793.30    197.15 o 
 -23   3  12     2690.16     2407.59    159.19 o 
 -21   3  12      687.00      657.82    105.65 o 
 -19   3  12      426.07      252.31     84.89 o 
 -17   3  12       60.23      -15.79     67.73 o 
 -15   3  12     3085.75     3294.45    109.49 o 
 -13   3  12     5107.38     5351.04    131.49 o 
 -11   3  12     2516.07     2617.81     96.69 o 
  -9   3  12      866.46      939.37     67.77 o 
  -7   3  12     3590.54     3826.93    109.56 o 
  -5   3  12      558.46      408.53     53.72 o 
  -3   3  12     1912.20     1836.67     77.54 o 
  -1   3  12     7275.22     6977.90    134.91 o 
   1   3  12     4903.47     4590.47    167.49 o 
   3   3  12     7257.84     6705.05    208.51 o 
   5   3  12     4883.50     4650.52    248.40 o 
   7   3  12     3237.08     3334.85    171.50 o 
   9   3  12     1316.84     1028.42    123.25 o 
  11   3  12        3.20        0.98     83.76 o 
  13   3  12      205.99      230.62    103.41 o 
  15   3  12      690.01      704.28    175.63 o 
 -26   4  12     2963.26     3001.06    191.89 o 
 -24   4  12     2556.01     2895.07    178.01 o 
 -22   4  12     1038.69     1117.70    202.27 o 
 -20   4  12      378.40      517.09     99.16 o 
 -18   4  12     1902.75     1991.38    109.40 o 
 -16   4  12     6574.51     6872.07    154.89 o 
 -14   4  12     8782.03     8672.78    171.87 o 
 -12   4  12     4619.76     4319.73    140.68 o 
 -10   4  12    11738.25    11974.58    213.46 o 
  -8   4  12    18004.81    17938.35    251.82 o 
  -6   4  12       52.87       29.03     50.70 o 
  -4   4  12     5044.05     5016.70    132.78 o 
  -2   4  12     5104.28     5104.76    126.58 o 
   0   4  12     5205.88     5247.54    200.57 o 
   2   4  12    12239.66    12466.83    301.55 o 
   4   4  12    11473.78    11177.75    278.91 o 
   6   4  12     3539.82     3557.49    233.57 o 
   8   4  12     1429.43     1367.25    135.59 o 
  10   4  12       59.98      -28.99     84.04 o 
  12   4  12      760.99      900.19    134.92 o 
  14   4  12     1645.40     1719.45    167.66 o 
 -25   5  12     1142.56     1230.87    144.00 o 
 -23   5  12       38.50      -18.33     91.71 o 
 -21   5  12      574.94      735.37    122.57 o 
 -19   5  12     1214.93     1238.93    117.81 o 
 -17   5  12     2888.33     3014.77    129.14 o 
 -15   5  12     7156.89     6764.43    161.34 o 
 -13   5  12    10778.28    10521.50    207.57 o 
 -11   5  12      776.31      658.18     70.49 o 
  -9   5  12     2446.37     2352.05     99.42 o 
  -7   5  12       61.08       47.92     52.19 o 
  -5   5  12       17.05      -63.22     48.89 o 
  -3   5  12     2038.08     2173.31    141.75 o 
  -1   5  12     2230.04     2353.23     99.90 o 
   1   5  12     4187.85     4756.03    180.84 o 
   3   5  12     3642.97     3892.47    175.57 o 
   5   5  12     1152.86     1524.20    155.17 o 
   7   5  12      738.14      810.54    120.33 o 
   9   5  12       34.44      -77.23     89.42 o 
  11   5  12      626.52      594.42    124.34 o 
  13   5  12      646.49      610.66    169.72 o 
 -22   6  12      344.33      334.04    132.87 o 
 -20   6  12      340.34      365.43    121.09 o 
 -18   6  12      620.83      678.18    145.01 o 
 -16   6  12       27.98       71.12     71.28 o 
 -14   6  12      827.82      813.23     94.88 o 
 -12   6  12      286.64      176.47    101.78 o 
 -10   6  12      224.71      213.21     62.93 o 
  -8   6  12      472.20      410.19     67.68 o 
  -6   6  12       28.10       36.64     54.50 o 
  -4   6  12       49.03       29.50     54.83 o 
  -2   6  12       64.81      136.99     58.63 o 
   0   6  12      315.54      364.16     70.18 o 
   2   6  12       17.92      143.39     81.83 o 
   4   6  12       14.69       57.60     82.13 o 
   6   6  12      277.48      311.79    102.94 o 
   8   6  12      319.52      269.80    104.25 o 
  10   6  12      239.51      101.12    158.43 o 
 -19   7  12       30.82      298.27    158.51 o 
 -17   7  12      445.86      416.55    120.78 o 
 -15   7  12      647.09      716.52    113.58 o 
 -13   7  12      863.91     1047.94    124.64 o 
 -11   7  12     1470.31     1568.20    136.54 o 
  -9   7  12     1282.36     1411.83    129.53 o 
  -7   7  12      520.76      528.24    119.56 o 
  -5   7  12     1083.91     1010.06    118.68 o 
  -3   7  12     2227.51     2300.29    149.48 o 
  -1   7  12     2799.55     2718.32    169.04 o 
   1   7  12     5779.36     5784.13    361.42 o 
   3   7  12     4071.49     4311.75    593.01 o 
   5   7  12     2112.22     2021.60    259.09 o 
   7   7  12     1129.47     1062.87    219.52 o 
 -14   8  12     2358.29     2680.61    176.91 o 
 -12   8  12     1066.39     1240.68    156.34 o 
 -10   8  12     4043.72     4273.36    334.70 o 
  -8   8  12     2369.83     2708.66    195.13 o 
  -6   8  12       88.98      106.20     95.70 o 
  -4   8  12     1491.41     1526.61    146.92 o 
  -2   8  12     4160.70     4288.37    204.38 o 
   0   8  12     5061.36     4872.58    358.95 o 
   2   8  12     6447.65     5876.45    384.81 o 
 -29   1  13     1716.36     1251.62    151.88 o 
 -27   1  13     3395.81     3113.92    191.18 o 
 -25   1  13      353.64      171.43     99.11 o 
 -23   1  13        4.69      -75.08     82.92 o 
 -21   1  13      271.40      208.13     85.32 o 
 -19   1  13     2849.67     2686.60    145.39 o 
 -17   1  13     4328.17     4845.62    141.54 o 
 -15   1  13     7064.96     7952.96    156.95 o 
 -13   1  13     6945.08     7417.48    150.69 o 
 -11   1  13     3252.13     3729.24    119.74 o 
  -9   1  13     2079.95     2369.68     86.82 o 
  -7   1  13       17.17      -32.47     37.36 o 
  -5   1  13      727.01      800.10     74.33 o 
  -3   1  13     2276.09     2052.65    119.68 o 
  -1   1  13      143.04       60.27     64.97 o 
   1   1  13      698.84      556.40     87.71 o 
   3   1  13      779.80      799.03     97.55 o 
   5   1  13      741.38      633.68    100.68 o 
   7   1  13       14.43       -7.07     75.79 o 
   9   1  13      695.52      658.18    108.75 o 
  11   1  13      585.80      720.00    114.57 o 
  13   1  13     2121.50     2488.54    172.09 o 
  15   1  13     1879.26     1834.01    164.11 o 
 -28   2  13     2154.75     2060.41    184.92 o 
 -26   2  13     2099.38     1798.49    156.98 o 
 -24   2  13       95.14       98.45     88.46 o 
 -22   2  13      331.51      198.79     90.49 o 
 -20   2  13     4438.63     4719.92    215.81 o 
 -18   2  13     5960.11     5858.08    192.94 o 
 -16   2  13    10595.85    10965.94    188.49 o 
 -14   2  13    30281.73    29815.40    352.23 o 
 -12   2  13    18088.96    17637.92    247.08 o 
 -10   2  13     4473.12     4698.03    149.23 o 
  -8   2  13      608.35      674.20     62.17 o 
  -6   2  13     7638.08     7509.83    206.35 o 
  -4   2  13      127.88      146.11     69.16 o 
  -2   2  13     9930.71     9358.17    230.85 o 
   0   2  13     7294.37     7149.42    205.57 o 
   2   2  13     7925.25     7947.55    243.06 o 
   4   2  13     3136.50     2793.30    152.20 o 
   6   2  13     2134.68     2013.18    203.50 o 
   8   2  13      108.49      101.07     86.19 o 
  10   2  13      822.61      921.20    124.79 o 
  12   2  13     4002.39     4178.89    353.89 o 
  14   2  13     7251.06     6857.18    316.88 o 
  16   2  13     4258.64     4346.52    413.59 o 
 -27   3  13     1435.75     1352.31    156.08 o 
 -25   3  13       31.95      -52.60     86.80 o 
 -23   3  13       78.42      248.93     97.33 o 
 -21   3  13     1302.26     1208.32    123.12 o 
 -19   3  13     6531.96     6312.48    217.00 o 
 -17   3  13     8984.02     8663.41    193.91 o 
 -15   3  13    14099.38    13509.87    230.76 o 
 -13   3  13    10981.64    10791.37    189.82 o 
 -11   3  13     8585.98     8239.29    164.09 o 
  -9   3  13     1445.15     1439.51     80.41 o 
  -7   3  13     1406.86     1350.86     77.11 o 
  -5   3  13        0.37        6.21     44.21 o 
  -3   3  13     1875.97     2063.74    121.85 o 
  -1   3  13     1052.75     1071.19    104.52 o 
   1   3  13      545.43      771.99    100.73 o 
   3   3  13     3268.17     3598.28    170.49 o 
   5   3  13     3036.32     2812.54    158.90 o 
   7   3  13       82.84      141.78     83.78 o 
   9   3  13      584.38      538.99    106.26 o 
  11   3  13      940.20      927.93    129.19 o 
  13   3  13     2441.03     2445.20    179.92 o 
  15   3  13     2323.48     2685.63    326.22 o 
 -26   4  13      458.95      597.64    125.84 o 
 -24   4  13      836.86      725.71    121.08 o 
 -22   4  13      288.65      204.83     88.26 o 
 -20   4  13     1350.71     1133.61    118.99 o 
 -18   4  13      639.92      690.49     84.42 o 
 -16   4  13     1190.13     1144.02     82.51 o 
 -14   4  13      347.58      358.71     63.80 o 
 -12   4  13      618.33      480.87     65.52 o 
 -10   4  13       47.54       78.84     49.89 o 
  -8   4  13      162.26       53.42     49.57 o 
  -6   4  13     1445.37     1326.90     78.43 o 
  -4   4  13      887.05      760.52     67.00 o 
  -2   4  13     1182.28     1151.33    106.74 o 
   0   4  13      948.12      740.52    101.27 o 
   2   4  13     1453.29     1265.68    118.77 o 
   4   4  13      147.36       31.43     79.33 o 
   6   4  13      718.01      504.40    125.56 o 
   8   4  13      398.09      376.91    100.76 o 
  10   4  13      586.61      550.27    117.05 o 
  12   4  13      448.72      540.86    120.78 o 
 -25   5  13     1520.98     1646.29    157.01 o 
 -23   5  13      528.27      384.87    110.21 o 
 -21   5  13      179.75      181.41    105.59 o 
 -19   5  13       15.68      -52.10     76.22 o 
 -17   5  13      162.39      253.80     72.48 o 
 -15   5  13      344.59      605.26     73.94 o 
 -13   5  13      949.30      949.99     80.82 o 
 -11   5  13     1286.93     1386.32     95.77 o 
  -9   5  13      173.84      266.39     61.03 o 
  -7   5  13      759.41      680.83     71.12 o 
  -5   5  13     1512.78     1388.16    100.33 o 
  -3   5  13     4111.61     3891.98    123.62 o 
  -1   5  13     7174.27     7000.45    237.76 o 
   1   5  13     8407.46     8135.09    239.94 o 
   3   5  13     3870.09     4162.02    204.87 o 
   5   5  13     2253.19     2073.23    173.15 o 
   7   5  13     1696.53     1471.11    147.28 o 
   9   5  13      822.50      962.79    138.14 o 
  11   5  13       49.04      148.39    110.13 o 
 -22   6  13      192.28      123.52    122.62 o 
 -20   6  13       43.80       83.77    105.58 o 
 -18   6  13       89.91       64.00     81.83 o 
 -16   6  13     1322.05     1412.86    120.54 o 
 -14   6  13     1283.77     1454.60    110.01 o 
 -12   6  13     1827.14     2204.16    121.88 o 
 -10   6  13      240.32      318.44     66.20 o 
  -8   6  13       19.62        5.35     57.86 o 
  -6   6  13      191.11      191.17     62.62 o 
  -4   6  13     2938.98     2911.06    116.36 o 
  -2   6  13     7762.90     7937.79    230.97 o 
   0   6  13    10081.52    10206.73    270.29 o 
   2   6  13     5547.02     5700.71    216.44 o 
   4   6  13     4354.54     4787.47    210.47 o 
   6   6  13     1620.71     1716.66    170.82 o 
   8   6  13      530.85      561.09    125.97 o 
 -19   7  13      667.19      957.89    197.41 o 
 -17   7  13      538.04      644.64    127.32 o 
 -15   7  13      951.99     1048.36    127.79 o 
 -13   7  13      720.78      959.10    124.41 o 
 -11   7  13     2285.93     2499.02    232.53 o 
  -9   7  13        3.49       37.43     87.73 o 
  -7   7  13      551.80      432.74    103.19 o 
  -5   7  13     1719.72     1655.81    136.94 o 
  -3   7  13     2421.37     2526.25    296.31 o 
  -1   7  13     4776.29     5417.14    618.06 o 
   1   7  13     3840.66     3760.64   1232.16 o 
   3   7  13     2359.49     2445.97    286.25 o 
   5   7  13     1110.48     1319.72    730.16 o 
 -12   8  13      108.21       64.88     98.89 o 
 -10   8  13      680.75      844.53    128.55 o 
  -8   8  13       18.20      -72.50     94.15 o 
  -6   8  13      154.09      169.87    104.00 o 
  -4   8  13      361.76      246.61    109.46 o 
  -2   8  13      222.12      -67.18    189.64 o 
   0   8  13      150.10       97.13    265.27 o 
 -28   0  14      625.05      270.47    170.99 o 
 -26   0  14      227.37      430.26    157.12 o 
 -24   0  14       36.24      -33.37    123.34 o 
 -22   0  14     3418.65     4090.69    402.90 o 
 -20   0  14    10616.73    10443.19    605.53 o 
 -18   0  14    19142.76    19214.97   1098.65 o 
 -16   0  14    24822.66    25075.19    539.78 o 
 -14   0  14    10487.31    11231.19    270.48 o 
 -12   0  14    19547.38    20553.69    401.48 o 
 -10   0  14    14396.54    14308.19    406.88 o 
  -8   0  14     2756.15     2782.32    128.86 o 
  -6   0  14     2983.00     2789.56    194.01 o 
  -4   0  14      297.39      305.27    111.53 o 
  -2   0  14     5196.06     4932.81    250.21 o 
   0   0  14     5299.36     4647.78    243.29 o 
   2   0  14     6004.90     5395.93    267.97 o 
   4   0  14     1354.72     1209.35    167.77 o 
   6   0  14      555.47      704.51    149.49 o 
   8   0  14       51.68       92.30    115.99 o 
  10   0  14     1724.34     2032.73    222.03 o 
  12   0  14     4576.01     4418.16    301.45 o 
  14   0  14     4725.72     5359.20    340.09 o 
 -29   1  14      387.37      365.11    120.97 o 
 -27   1  14       26.16      -65.16     90.69 o 
 -25   1  14      179.62      168.77    100.16 o 
 -23   1  14      260.39      367.73    105.31 o 
 -21   1  14     4991.50     5398.52    200.54 o 
 -19   1  14     6772.91     6964.88    213.95 o 
 -17   1  14    16227.69    15906.63    268.25 o 
 -15   1  14    15998.33    15844.81    237.09 o 
 -13   1  14     7744.96     8000.42    161.24 o 
 -11   1  14     4554.65     4670.71    123.00 o 
  -9   1  14     2662.36     2769.35    107.59 o 
  -7   1  14      180.62      210.43     46.19 o 
  -5   1  14     2863.59     2912.71    157.82 o 
  -3   1  14       85.85       98.55     72.18 o 
  -1   1  14      720.35      745.68    133.93 o 
   1   1  14      719.00      761.24     99.16 o 
   3   1  14       22.22        3.76     72.65 o 
   5   1  14       22.65      -12.14     73.80 o 
   7   1  14       34.75       59.98     84.95 o 
   9   1  14      853.32      957.28    126.00 o 
  11   1  14     4558.19     4283.95    209.54 o 
  13   1  14     2673.27     2449.32    265.43 o 
 -28   2  14      361.67      369.97    153.88 o 
 -26   2  14      409.30      301.53    109.43 o 
 -24   2  14       46.42       82.57     93.88 o 
 -22   2  14      275.68       25.88     83.57 o 
 -20   2  14      367.73      194.02     87.58 o 
 -18   2  14      718.75      722.59     99.81 o 
 -16   2  14      867.84      955.77     75.18 o 
 -14   2  14      643.34      602.20     68.21 o 
 -12   2  14       32.25        4.04     58.78 o 
 -10   2  14      278.02      293.46     55.84 o 
  -8   2  14       49.00      141.58     48.10 o 
  -6   2  14      540.34      623.56     99.23 o 
  -4   2  14      226.83      275.61     77.69 o 
  -2   2  14     1429.93     1208.84    109.81 o 
   0   2  14       90.96      120.29     72.25 o 
   2   2  14      359.38      566.30    132.05 o 
   4   2  14     1092.01      935.76    114.64 o 
   6   2  14      613.27      559.97    103.28 o 
   8   2  14      266.57      250.95     95.47 o 
  10   2  14      115.38      221.48     97.07 o 
  12   2  14      863.55      990.08    132.76 o 
  14   2  14      668.17      667.67    129.78 o 
 -27   3  14     1970.09     1935.92    169.53 o 
 -25   3  14     1399.92     1401.59    148.71 o 
 -23   3  14       14.92       28.29    120.06 o 
 -21   3  14     1246.38     1383.23    158.27 o 
 -19   3  14     2186.46     2378.55    147.31 o 
 -17   3  14     2241.70     2384.09    118.42 o 
 -15   3  14     1788.42     2071.50    152.90 o 
 -13   3  14     2484.73     2500.50    102.52 o 
 -11   3  14     1816.98     1898.30     92.35 o 
  -9   3  14      284.63      228.59     64.56 o 
  -7   3  14      508.86      574.04     62.64 o 
  -5   3  14     4360.82     3784.58    158.15 o 
  -3   3  14     3133.29     2690.43    142.03 o 
  -1   3  14     9120.38     8468.67    233.11 o 
   1   3  14     3437.91     3254.13    162.97 o 
   3   3  14     1781.77     1485.59    131.26 o 
   5   3  14      335.99      284.33     92.51 o 
   7   3  14       39.59      153.64     93.02 o 
   9   3  14       39.45      143.18     99.15 o 
  11   3  14      354.91      394.62    110.05 o 
  13   3  14      494.64      599.13    127.40 o 
 -26   4  14      936.06      948.24    136.83 o 
 -24   4  14      175.61      162.70    101.47 o 
 -22   4  14      726.07      773.22    119.00 o 
 -20   4  14     2696.31     2795.71    159.27 o 
 -18   4  14     5679.35     5996.94    235.66 o 
 -16   4  14     5150.63     5128.98    158.00 o 
 -14   4  14     2980.50     3013.38    114.40 o 
 -12   4  14     4054.39     3988.32    126.43 o 
 -10   4  14     1073.92     1057.88     79.24 o 
  -8   4  14      192.70      176.06     55.61 o 
  -6   4  14     3479.34     3619.90    135.30 o 
  -4   4  14     4256.70     4377.69    172.24 o 
  -2   4  14     5392.34     5554.10    195.49 o 
   0   4  14     8655.60     8899.78    247.82 o 
   2   4  14     5439.07     5569.37    208.44 o 
   4   4  14     3624.59     3724.46    243.41 o 
   6   4  14      995.42     1095.05    129.67 o 
   8   4  14      123.97      136.63     94.26 o 
  10   4  14     1241.34     1255.92    215.81 o 
  12   4  14     1258.60     1162.72    154.03 o 
 -23   5  14        2.95      -33.54     97.38 o 
 -21   5  14     1088.76     1005.97    126.97 o 
 -19   5  14     1520.02     1628.30    132.33 o 
 -17   5  14     3500.52     3320.55    185.36 o 
 -15   5  14     2635.46     2598.88    113.90 o 
 -13   5  14     3377.68     3388.50    123.21 o 
 -11   5  14     1224.39     1233.46     88.03 o 
  -9   5  14      266.27      272.81     64.04 o 
  -7   5  14      421.82      357.01     66.08 o 
  -5   5  14      517.91      680.02     97.01 o 
  -3   5  14     2034.42     2223.22    140.69 o 
  -1   5  14     2460.68     2648.36    155.39 o 
   1   5  14     3242.70     3579.26    180.13 o 
   3   5  14      430.52      547.32    110.49 o 
   5   5  14      505.21      585.09    112.28 o 
   7   5  14      157.31      127.02    100.13 o 
   9   5  14       28.49       53.94    112.56 o 
 -20   6  14       79.80      -32.17    108.84 o 
 -18   6  14       65.35      163.76     86.67 o 
 -16   6  14      139.07       92.74     83.95 o 
 -14   6  14      180.53       43.99     74.26 o 
 -12   6  14       32.60       29.72     84.28 o 
 -10   6  14       80.53       14.03     69.78 o 
  -8   6  14       37.53       64.65     60.09 o 
  -6   6  14      427.31      378.01     84.36 o 
  -4   6  14       69.83      -72.78     81.47 o 
  -2   6  14       12.52      -55.26     77.58 o 
   0   6  14       93.13       -4.65     91.04 o 
   2   6  14      311.23      363.66    101.67 o 
   4   6  14       42.11      -30.99     91.34 o 
   6   6  14       55.77      118.41    104.15 o 
 -17   7  14      268.83      220.46    115.36 o 
 -15   7  14      409.69      336.87    207.77 o 
 -13   7  14      109.58      117.41     94.92 o 
 -11   7  14       29.69        9.13    127.52 o 
  -9   7  14      209.28      145.39     95.10 o 
  -7   7  14      450.58      453.54    108.07 o 
  -5   7  14     1176.26     1443.37    235.96 o 
  -3   7  14     2582.64     2446.25    273.79 o 
  -1   7  14     2221.55     2111.59    317.28 o 
   1   7  14     3430.60     3075.71    307.19 o 
   3   7  14     1713.60     1824.14    362.78 o 
 -27   1  15      217.06      -70.31    100.39 o 
 -25   1  15      302.37      330.96    126.28 o 
 -23   1  15      790.34      580.13    111.36 o 
 -21   1  15     1687.93     1773.07    167.25 o 
 -19   1  15     8030.20     7985.04    231.80 o 
 -17   1  15    10567.89    10947.79    222.93 o 
 -15   1  15    10004.83     9922.74    186.35 o 
 -13   1  15     7690.56     7626.55    160.95 o 
 -11   1  15     1603.31     1684.75     85.32 o 
  -9   1  15      446.60      492.69     86.15 o 
  -7   1  15      799.98      748.04     96.27 o 
  -5   1  15      552.91      593.04     93.45 o 
  -3   1  15     7825.76     7521.30    290.83 o 
  -1   1  15     3071.56     2706.98    149.18 o 
   1   1  15     2568.48     2442.14    148.41 o 
   3   1  15      887.04      799.31    110.77 o 
   5   1  15       71.15       45.85     81.43 o 
   7   1  15      211.15      278.48     97.98 o 
   9   1  15     1095.05     1088.33    134.61 o 
  11   1  15      948.30     1415.08    151.28 o 
  13   1  15     2150.75     1869.07    170.17 o 
 -26   2  15      476.06      452.02    118.63 o 
 -24   2  15     2009.93     2068.69    159.62 o 
 -22   2  15     4606.73     4466.49    196.16 o 
 -20   2  15     8537.67     8395.70    242.62 o 
 -18   2  15    16948.14    16968.00    337.68 o 
 -16   2  15    15867.94    16623.31    253.08 o 
 -14   2  15    15239.81    15065.47    236.71 o 
 -12   2  15     2569.60     2601.58    103.33 o 
 -10   2  15      567.99      557.41     65.29 o 
  -8   2  15        0.01      -47.13     68.20 o 
  -6   2  15      613.06      636.51    110.54 o 
  -4   2  15     5386.78     5200.91    261.91 o 
  -2   2  15     6570.16     6428.85    207.37 o 
   0   2  15      187.30      139.11     79.13 o 
   2   2  15      516.19      639.78    102.83 o 
   4   2  15      596.09      566.73    119.69 o 
   6   2  15       23.09       44.73     84.49 o 
   8   2  15     1931.34     1959.61    159.75 o 
  10   2  15     2435.93     2605.15    285.25 o 
  12   2  15     2972.91     3166.36    202.27 o 
 -25   3  15       75.31      144.42    123.17 o 
 -23   3  15     1161.87     1183.81    139.01 o 
 -21   3  15     1497.15     1584.43    139.70 o 
 -19   3  15     7303.11     7529.81    231.96 o 
 -17   3  15     8616.17     8494.47    200.14 o 
 -15   3  15     8500.10     8606.73    180.25 o 
 -13   3  15     6965.59     7088.81    176.73 o 
 -11   3  15     1401.94     1406.29    130.40 o 
  -9   3  15       48.30       64.48     73.27 o 
  -7   3  15      215.89      208.09     80.71 o 
  -5   3  15      537.41      618.67     94.84 o 
  -3   3  15     2069.74     2010.48    134.10 o 
  -1   3  15     1938.11     2141.72    141.04 o 
   1   3  15       75.28      139.48     84.38 o 
   3   3  15        7.76       12.24     77.46 o 
   5   3  15      401.42      344.60    100.78 o 
   7   3  15     1085.66     1176.23    138.54 o 
   9   3  15     1648.75     1878.13    168.12 o 
  11   3  15     1843.99     1895.77    340.31 o 
 -24   4  15      384.67      584.69    120.94 o 
 -22   4  15      218.20      254.03    102.07 o 
 -20   4  15      263.20      173.84     91.27 o 
 -18   4  15      773.07      808.78    109.43 o 
 -16   4  15      518.78      607.92     84.95 o 
 -14   4  15      604.97      580.61     73.91 o 
 -12   4  15     1293.59     1095.68     96.13 o 
 -10   4  15      197.48      133.28     57.51 o 
  -8   4  15       45.88      -53.33     68.23 o 
  -6   4  15       65.80       86.20     74.45 o 
  -4   4  15      610.35      481.47     93.62 o 
  -2   4  15      363.71      218.88     88.61 o 
   0   4  15      244.51       41.31     81.91 o 
   2   4  15      482.67      290.24     98.13 o 
   4   4  15      115.00       82.96    113.51 o 
   6   4  15      221.72      143.46    142.91 o 
   8   4  15       77.61      -11.70     98.88 o 
  10   4  15      543.39      513.50    122.23 o 
 -23   5  15       55.97        4.04     97.52 o 
 -21   5  15       91.54      153.26     93.08 o 
 -19   5  15     1013.94     1114.63    124.69 o 
 -17   5  15     1506.63     1785.49    135.14 o 
 -15   5  15      621.25      653.74    101.81 o 
 -13   5  15       28.77       87.74     63.51 o 
 -11   5  15      140.86      149.21     64.39 o 
  -9   5  15      206.74      285.88     73.02 o 
  -7   5  15     1695.65     1719.99    128.51 o 
  -5   5  15     5070.05     5209.95    193.77 o 
  -3   5  15     6432.05     6222.89    215.79 o 
  -1   5  15     3933.72     3958.11    185.31 o 
   1   5  15     4769.90     4693.96    207.28 o 
   3   5  15     3016.31     2815.07    222.31 o 
   5   5  15      164.04      160.24    100.69 o 
   7   5  15      126.68      425.74    119.52 o 
 -20   6  15     1271.23     1590.62    171.08 o 
 -18   6  15     2428.38     2748.53    159.77 o 
 -16   6  15     2140.15     2334.81    148.96 o 
 -14   6  15     1102.85     1206.76    108.94 o 
 -12   6  15       27.59      123.99     84.86 o 
 -10   6  15      399.16      443.70     87.43 o 
  -8   6  15      278.32      317.12     96.40 o 
  -6   6  15     3570.29     3327.03    193.98 o 
  -4   6  15    10724.64    11245.84    287.90 o 
  -2   6  15    10343.42    10705.80    290.65 o 
   0   6  15     5250.23     5325.82    302.00 o 
   2   6  15     4074.76     4174.32    206.98 o 
   4   6  15     3528.62     3898.11    232.11 o 
 -15   7  15      605.71      704.36    152.71 o 
 -13   7  15      180.58       35.96     94.91 o 
 -11   7  15       10.16      148.09     92.94 o 
  -9   7  15      138.23       32.12    141.32 o 
  -7   7  15      884.67      826.29    195.38 o 
  -5   7  15     3547.84     3999.68    324.40 o 
  -3   7  15     3062.64     3156.90    411.62 o 
  -1   7  15     2454.66     2702.07    313.99 o 
 -26   0  16      274.11      148.13    144.79 o 
 -24   0  16      852.41      902.56    173.67 o 
 -22   0  16     6090.09     5961.49    308.65 o 
 -20   0  16    16596.41    16530.22    488.77 o 
 -18   0  16    16026.04    17067.05    741.10 o 
 -16   0  16    20493.89    19535.81    396.34 o 
 -14   0  16    13404.89    14489.69    437.26 o 
 -12   0  16     6713.13     7118.06    220.38 o 
 -10   0  16       85.79       54.79    104.33 o 
  -8   0  16     1652.26     1705.31    267.17 o 
  -6   0  16     5021.77     4616.81    256.83 o 
  -4   0  16     6506.03     5662.12    421.45 o 
  -2   0  16     2428.21     2156.78    199.12 o 
   0   0  16     3136.39     3075.99    234.69 o 
   2   0  16       56.39      -57.97    119.87 o 
   4   0  16      250.46      185.46    134.14 o 
   6   0  16     2261.68     2086.58    223.20 o 
   8   0  16     1944.83     1999.57    248.14 o 
  10   0  16     4328.18     4579.16    317.74 o 
 -27   1  16      210.00      265.68    110.10 o 
 -25   1  16     1542.02     1710.83    155.54 o 
 -23   1  16     2015.33     2057.50    155.80 o 
 -21   1  16     5275.10     5252.10    207.56 o 
 -19   1  16     6119.29     6381.00    213.13 o 
 -17   1  16     8847.27     9222.62    242.35 o 
 -15   1  16    12644.13    12813.65    315.18 o 
 -13   1  16     6664.89     6841.91    221.43 o 
 -11   1  16     2718.26     2443.24    136.87 o 
  -9   1  16       16.17       57.68     72.35 o 
  -7   1  16      366.54      406.61     87.37 o 
  -5   1  16     2649.59     2488.31    164.23 o 
  -3   1  16     1015.61     1009.93    113.11 o 
  -1   1  16      868.27      838.96    108.15 o 
   1   1  16     1011.65     1048.32    157.91 o 
   3   1  16        2.90      -62.36     75.60 o 
   5   1  16      935.56      760.57    165.24 o 
   7   1  16     1220.14     1204.89    150.13 o 
   9   1  16     1190.40     1229.21    143.66 o 
  11   1  16     2569.88     2453.54    186.13 o 
 -26   2  16      905.37     1190.99    145.45 o 
 -24   2  16      422.64      254.68    133.65 o 
 -22   2  16       90.55      109.68     93.68 o 
 -20   2  16      357.52      294.75     94.20 o 
 -18   2  16      316.00      238.76     85.67 o 
 -16   2  16      744.57      783.71     77.56 o 
 -14   2  16      755.64      799.14     77.62 o 
 -12   2  16      175.99      168.06     58.59 o 
 -10   2  16      711.20      666.16     98.88 o 
  -8   2  16      897.06      772.01    100.19 o 
  -6   2  16      349.04      380.97     88.17 o 
  -4   2  16       22.52       57.55     76.37 o 
  -2   2  16     1683.33     1445.79    128.43 o 
   0   2  16     3197.30     3120.25    168.11 o 
   2   2  16       74.16       56.78     80.19 o 
   4   2  16       98.71       55.20     85.81 o 
   6   2  16       63.54      109.31     94.36 o 
   8   2  16      363.39      252.96    105.28 o 
  10   2  16       50.77       84.96    103.58 o 
 -25   3  16      302.25      437.85    115.31 o 
 -23   3  16     1182.62     1268.49    165.10 o 
 -21   3  16     2467.38     3019.46    171.66 o 
 -19   3  16     1530.91     1669.48    134.70 o 
 -17   3  16     2248.62     2532.02    126.46 o 
 -15   3  16     2478.45     2940.24    206.98 o 
 -13   3  16      723.99      931.55     82.52 o 
 -11   3  16      213.79      153.29     79.61 o 
  -9   3  16      968.92     1174.62    114.36 o 
  -7   3  16     2292.54     2466.40    145.43 o 
  -5   3  16     4193.21     3940.93    176.47 o 
  -3   3  16     2964.86     2477.02    150.76 o 
  -1   3  16     8095.31     7871.46    245.63 o 
   1   3  16     3193.51     2856.61    168.90 o 
   3   3  16     1117.76     1037.42    162.95 o 
   5   3  16      589.00      254.95     99.22 o 
   7   3  16        1.68      157.63    100.41 o 
   9   3  16      894.12     1093.87    144.28 o 
 -24   4  16       20.05      123.27    101.46 o 
 -22   4  16     3042.25     3478.46    187.00 o 
 -20   4  16     7097.66     7282.06    235.52 o 
 -18   4  16     5386.32     5885.31    208.42 o 
 -16   4  16     6224.62     6059.23    179.14 o 
 -14   4  16     2959.28     3074.17    123.16 o 
 -12   4  16     1084.56     1033.46    111.12 o 
 -10   4  16      153.19      113.90     80.65 o 
  -8   4  16     4963.57     4717.93    218.15 o 
  -6   4  16     3268.27     3436.70    240.43 o 
  -4   4  16     2591.40     2791.91    202.82 o 
  -2   4  16     6770.37     6946.35    231.91 o 
   0   4  16     9921.69    10370.25    287.88 o 
   2   4  16      574.44      574.74    113.11 o 
   4   4  16      494.10      405.22    112.20 o 
   6   4  16       74.06      113.42    101.83 o 
 -21   5  16     2400.79     2412.79    164.90 o 
 -19   5  16     1501.60     1578.84    138.43 o 
 -17   5  16     2752.61     2560.78    133.30 o 
 -15   5  16     3199.37     3211.84    148.83 o 
 -13   5  16      819.41      881.75     90.08 o 
 -11   5  16      512.84      581.33     97.13 o 
  -9   5  16      166.88       89.18     81.86 o 
  -7   5  16     2673.06     2924.04    163.62 o 
  -5   5  16     1991.73     2215.32    148.69 o 
  -3   5  16     3145.33     3490.00    178.66 o 
  -1   5  16     1855.83     2165.41    155.29 o 
   1   5  16     1964.28     2443.83    170.38 o 
   3   5  16      146.21       47.73     93.72 o 
   5   5  16       27.86      104.00    100.09 o 
 -18   6  16       65.18      106.24    191.35 o 
 -16   6  16      497.98      438.52    134.45 o 
 -14   6  16       55.41      135.50     76.63 o 
 -12   6  16       16.26      -91.59     99.10 o 
 -10   6  16       77.15       18.40    103.48 o 
  -8   6  16        5.48      -34.27     98.81 o 
  -6   6  16       63.54      347.00    163.97 o 
  -4   6  16      125.24       95.35     97.04 o 
  -2   6  16      113.44       10.89     89.57 o 
   0   6  16       47.00      188.20     95.49 o 
 -25   1  17      408.78      586.57    121.64 o 
 -23   1  17     1248.50     1214.04    136.87 o 
 -21   1  17     3785.55     3864.53    183.37 o 
 -19   1  17     5439.38     5631.11    205.88 o 
 -17   1  17     4468.38     4679.84    227.94 o 
 -15   1  17     1811.39     2213.65    144.81 o 
 -13   1  17     1780.38     1920.75    199.84 o 
 -11   1  17      168.48      189.19     82.50 o 
  -9   1  17      131.25      160.61     82.03 o 
  -7   1  17     2380.96     2452.75    149.42 o 
  -5   1  17     3087.13     2953.42    160.77 o 
  -3   1  17     4296.00     4126.42    186.93 o 
  -1   1  17      940.83      917.86    118.44 o 
   1   1  17      681.40      612.63    107.75 o 
   3   1  17       22.52       92.01     85.71 o 
   5   1  17      164.46      125.43     97.73 o 
   7   1  17     1138.04     1279.42    148.40 o 
 -24   2  17     1816.76     1897.99    160.25 o 
 -22   2  17     3864.17     4122.94    197.90 o 
 -20   2  17     6734.54     7019.05    444.12 o 
 -18   2  17    13193.25    13809.59    330.06 o 
 -16   2  17     9206.93     9764.69    289.72 o 
 -14   2  17     4951.13     5154.75    186.80 o 
 -12   2  17     1641.71     1649.44    128.64 o 
 -10   2  17        6.04       82.63     79.46 o 
  -8   2  17     1652.81     1835.45    133.75 o 
  -6   2  17     7665.44     7709.95    264.61 o 
  -4   2  17     7475.15     7179.28    342.97 o 
  -2   2  17     3851.89     3702.18    205.61 o 
   0   2  17     1040.27     1215.24    130.11 o 
   2   2  17      937.80      563.24    113.22 o 
   4   2  17       23.75       86.73     94.56 o 
   6   2  17     1815.19     1997.93    167.11 o 
   8   2  17     2946.26     2515.24    186.27 o 
 -23   3  17     3078.25     3174.35    183.04 o 
 -21   3  17     3760.22     3841.61    188.58 o 
 -19   3  17     5424.55     5245.40    202.59 o 
 -17   3  17     5469.93     5152.23    169.28 o 
 -15   3  17     3025.33     3046.93    134.46 o 
 -13   3  17     4219.53     4058.92    178.50 o 
 -11   3  17     1146.67     1146.75    116.86 o 
  -9   3  17       38.87      156.30     85.36 o 
  -7   3  17      388.34      497.10    101.90 o 
  -5   3  17     2049.12     2364.64    154.05 o 
  -3   3  17     1048.32     1334.32    131.02 o 
  -1   3  17     1313.15     1468.70    139.03 o 
   1   3  17       17.49       66.05     92.78 o 
   3   3  17       22.16      -84.88     86.98 o 
   5   3  17      698.02      685.93    125.57 o 
   7   3  17     1434.93     1271.16    191.01 o 
 -22   4  17     1056.08     1263.78    140.65 o 
 -20   4  17      437.75      437.89    106.72 o 
 -18   4  17      818.79      879.79    128.63 o 
 -16   4  17      694.76      641.83     91.77 o 
 -14   4  17     1457.14     1663.35    131.20 o 
 -12   4  17     1475.22     1289.67    120.97 o 
 -10   4  17      245.53      256.35     90.42 o 
  -8   4  17      397.86      134.72     86.19 o 
  -6   4  17      287.44      239.45     91.93 o 
  -4   4  17     1026.94      881.26    118.24 o 
  -2   4  17      777.31      644.31    111.36 o 
   0   4  17      978.42     1134.55    133.82 o 
   2   4  17     3014.04     2481.51    176.04 o 
   4   4  17      814.01      837.14    134.54 o 
 -19   5  17     1503.72     1879.02    148.55 o 
 -17   5  17      744.49     1006.59    104.72 o 
 -15   5  17       24.71      -68.96     87.47 o 
 -13   5  17        4.58      110.29     81.57 o 
 -11   5  17      317.88      271.18     93.06 o 
  -9   5  17      847.86     1081.04    123.16 o 
  -7   5  17     1976.99     2094.42    151.64 o 
  -5   5  17     4687.28     4793.83    205.45 o 
  -3   5  17     5771.96     5547.95    255.36 o 
  -1   5  17     2735.65     2457.99    171.06 o 
   1   5  17     2120.48     1876.97    163.13 o 
 -14   6  17      354.46      265.57    249.91 o 
 -12   6  17       10.73      -33.99    105.77 o 
 -10   6  17     1182.64     1246.53    160.25 o 
  -8   6  17     1650.08     2074.50    341.87 o 
  -6   6  17     5297.57     5110.96    294.20 o 
  -4   6  17     5622.28     5464.18    273.17 o 
 -24   0  18     6815.68     7333.31    520.07 o 
 -22   0  18     6679.96     7319.77    347.45 o 
 -20   0  18     6390.16     6091.79    305.42 o 
 -18   0  18     7092.14     7868.62    499.14 o 
 -16   0  18     7169.35     6970.68    307.42 o 
 -14   0  18     4951.90     5289.65    277.10 o 
 -12   0  18      358.32      306.05    131.93 o 
 -10   0  18      109.25       33.10    139.53 o 
  -8   0  18     1804.42     1623.66    244.81 o 
  -6   0  18     2816.07     2570.79    237.52 o 
  -4   0  18     5409.05     5314.67    296.55 o 
  -2   0  18     5175.56     5472.95    347.56 o 
   0   0  18      185.13      149.89    125.63 o 
   2   0  18      865.11     1072.66    188.04 o 
   4   0  18      253.20      307.30    147.82 o 
   6   0  18      837.18      710.25    180.50 o 
 -23   1  18     4519.71     4819.36    217.32 o 
 -21   1  18     2720.69     2847.32    217.00 o 
 -19   1  18     4298.84     4360.67    186.68 o 
 -17   1  18     4602.88     4622.77    280.52 o 
 -15   1  18     3894.19     3941.03    174.18 o 
 -13   1  18      652.03      784.17    109.98 o 
 -11   1  18      178.42      203.68     88.90 o 
  -9   1  18       13.60       16.98     81.33 o 
  -7   1  18      489.95      476.29     99.72 o 
  -5   1  18      998.34      986.03    120.22 o 
  -3   1  18     1786.59     1764.78    146.07 o 
  -1   1  18      428.42      433.54    104.76 o 
   1   1  18       51.11      127.54     94.71 o 
   3   1  18      170.66       19.17     92.28 o 
   5   1  18      752.26      892.46    136.20 o 
 -24   2  18      790.22      879.29    133.49 o 
 -22   2  18       59.32       13.55     91.71 o 
 -20   2  18      226.18      115.89     92.23 o 
 -18   2  18      507.09      271.64    193.76 o 
 -16   2  18      771.95      722.92    123.31 o 
 -14   2  18      648.81      592.30    100.60 o 
 -12   2  18      965.32     1131.51    118.05 o 
 -10   2  18     1073.20     1319.80    126.62 o 
  -8   2  18      321.11      309.52    109.81 o 
  -6   2  18      406.51      384.30     99.10 o 
  -4   2  18       38.71       16.43     85.87 o 
  -2   2  18      110.50      134.34    130.77 o 
   0   2  18     1144.30      953.25    154.62 o 
   2   2  18      749.15      590.73    120.67 o 
   4   2  18      538.89      337.55    112.88 o 
 -21   3  18      883.42      952.18    125.62 o 
 -19   3  18     1181.99     1082.18    125.81 o 
 -17   3  18      658.54      699.82    163.80 o 
 -15   3  18      395.83      512.30    101.20 o 
 -13   3  18      291.33      233.66     98.52 o 
 -11   3  18     1146.38     1280.15    153.20 o 
  -9   3  18     1524.42     1338.97    143.63 o 
  -7   3  18     2558.86     2580.36    161.75 o 
  -5   3  18     3313.64     3202.18    229.77 o 
  -3   3  18     2784.75     2618.70    168.88 o 
  -1   3  18     4586.69     4495.27    209.82 o 
   1   3  18     1288.71     1353.82    146.39 o 
   3   3  18       24.81       58.02     95.46 o 
 -20   4  18     4109.20     4318.94    215.59 o 
 -18   4  18     2026.51     2072.04    220.25 o 
 -16   4  18     3383.04     3590.61    201.80 o 
 -14   4  18     1966.99     2190.45    150.12 o 
 -12   4  18       63.06      120.25     92.60 o 
 -10   4  18      714.11      786.83    113.19 o 
  -8   4  18     3527.13     3464.78    181.90 o 
  -6   4  18     4328.49     4372.48    211.05 o 
  -4   4  18     4478.13     4185.50    203.50 o 
  -2   4  18     3859.59     3839.59    202.25 o 
   0   4  18     2266.82     2416.27    176.55 o 
   2   4  18      195.88      227.62    110.14 o 
 -15   5  18     1470.78     1433.30    152.77 o 
 -13   5  18        3.33      113.40     87.76 o 
 -11   5  18       39.04      146.68    126.42 o 
  -9   5  18      148.64      -77.43     89.83 o 
  -7   5  18     1037.40     1144.92    136.22 o 
  -5   5  18      478.26      501.51    112.59 o 
  -3   5  18     1128.43     1510.69    149.79 o 
 -23   1  19     1335.74      994.05    156.55 o 
 -21   1  19     2879.34     3189.71    273.47 o 
 -19   1  19     1251.57     1737.48    218.94 o 
 -17   1  19      691.71      714.33    164.33 o 
 -15   1  19      121.26      102.42     87.48 o 
 -13   1  19       19.01        2.49     82.27 o 
 -11   1  19      321.94      313.80     96.79 o 
  -9   1  19     1877.90     1863.02    145.19 o 
  -7   1  19     1277.15     1282.20    175.54 o 
  -5   1  19     1150.08     1069.09    170.06 o 
  -3   1  19      780.55      619.27    118.83 o 
  -1   1  19      150.50       97.63     95.43 o 
   1   1  19      313.81      351.99    125.01 o 
   3   1  19      113.71      198.52    103.76 o 
 -22   2  19     5517.83     5664.70    340.84 o 
 -20   2  19     7310.42     7892.74    698.77 o 
 -18   2  19     4015.26     4512.39    297.64 o 
 -16   2  19     1573.87     1774.05    167.14 o 
 -14   2  19      331.78      194.24     92.33 o 
 -12   2  19      540.96      655.04    112.93 o 
 -10   2  19      641.77      666.56    122.62 o 
  -8   2  19     2358.75     2471.98    199.99 o 
  -6   2  19     3278.94     2841.32    227.30 o 
  -4   2  19     2797.31     3103.73    181.92 o 
  -2   2  19      770.60      924.09    131.07 o 
   0   2  19      386.55      464.12    115.17 o 
   2   2  19       61.63       93.38    124.55 o 
 -19   3  19     4006.67     4250.20    289.30 o 
 -17   3  19     2303.64     2421.25    419.55 o 
 -15   3  19      929.12      973.35    137.83 o 
 -13   3  19      810.77      925.03    122.39 o 
 -11   3  19        3.77      114.65     91.57 o 
  -9   3  19      716.81      951.14    126.16 o 
  -7   3  19      388.98      396.76    194.81 o 
  -5   3  19      790.49      960.01    126.45 o 
  -3   3  19       81.88       31.10     96.04 o 
  -1   3  19       20.99       43.86     97.50 o 
 -16   4  19       81.08       31.78    103.34 o 
 -14   4  19      461.04      507.47    139.51 o 
 -12   4  19      709.59      689.40    113.48 o 
 -10   4  19      484.80      404.94    111.22 o 
  -8   4  19      589.13      675.48    203.41 o 
  -6   4  19      176.38       50.34     93.35 o 
  -4   4  19       90.23       45.74    109.26 o 
 -20   0  20     2892.04     2997.70    378.32 o 
 -18   0  20     4303.79     4235.41    418.59 o 
 -16   0  20     1954.34     2181.76    324.73 o 
 -14   0  20      214.71      151.07    159.35 o 
 -12   0  20      720.39      774.30    170.41 o 
 -10   0  20       66.31      111.46    127.78 o 
  -8   0  20      307.32      292.46    143.85 o 
  -6   0  20     1683.00     1929.75    228.31 o 
  -4   0  20      791.66     1041.64    189.49 o 
  -2   0  20      623.66      567.92    222.14 o 
   0   0  20      238.31      267.64    161.22 o 
 -19   1  20     2453.25     2366.96    248.90 o 
 -17   1  20     1573.36     1497.05    207.88 o 
 -15   1  20      388.13      555.57    110.33 o 
 -13   1  20       41.77       98.37     96.83 o 
 -11   1  20      122.66      305.87    102.32 o 
  -9   1  20      117.53      275.11    102.19 o 
  -7   1  20     1365.57     1357.14    141.62 o 
  -5   1  20      513.91      669.56    123.33 o 
  -3   1  20       70.17       53.47    104.13 o 
  -1   1  20       25.41       57.56    103.20 o 
 -18   2  20       53.49      -14.24    139.86 o 
 -16   2  20      435.80      395.98    254.80 o 
 -14   2  20       37.88     -141.27     82.93 o 
 -12   2  20       58.80      118.56     90.78 o 
 -10   2  20      262.86      134.32    142.17 o 
  -8   2  20      216.03      -12.45    131.73 o 
  -6   2  20      123.23      113.75     97.36 o 
  -4   2  20       69.41       82.97     99.47 o 
  -2   2  20       14.32      -42.07     91.64 o 
 -15   3  20       97.79      137.72    140.65 o 
 -13   3  20      827.95      891.78    126.36 o 
 -11   3  20     2368.10     2297.88    225.67 o 
  -9   3  20     2489.29     2538.79    175.32 o 
  -7   3  20     3169.79     2675.15    176.12 o 
  -5   3  20     1937.74     1734.18    187.89 o 
 -15   1  21       56.71       48.94    125.25 o 
 -13   1  21      146.63      247.47    105.27 o 
 -11   1  21      616.50      605.87    121.33 o 
  -9   1  21     1803.09     1968.00    164.66 o 
  -7   1  21      769.11      807.49    130.86 o 
                                                 
